# Supplementary material for: The Rhizobium tropici CIAT 899 NodD2 protein regulates the production of Nod factors under salt stress in a flavonoid-independent manner
Source: Sci Rep. 2017 May 10;7:46712. doi: 10.1038/srep46712 (PMC5424341; doi:10.1038/srep46712)
Supplement: Supplementary Dataset S4 [file srep46712-s2.xls]

## Sheet: Title & Authors
Title: The Rhizobium tropici CIAT 899 NodD2 protein regulates the production of Nod factors under salt stress in a flavonoid-independent manner.
Authors: Pablo del Cerro1, Francisco Pérez-Montaño1, Antonio Gil-Serrano3, Francisco Javier López-Baena1, Manuel Megías1, Mariangela Hungria2, Francisco Javier Ollero1*#.
1Departamento de Microbiología, Facultad de Biología, Universidad de Sevilla. Sevilla, Spain. 2Embrapa Soja, Londrina, Paraná, Brazil. 3Departamento de Química Orgánica, Facultad de Química, Universidad de Sevilla. Sevilla, Spain.
# Address correspondence to Francisco Javier Ollero, Calle Profesor García González, s/n, 41012 Sevilla. E-mail: fjom@us.es.
* Corresponding author
Running title: NodD2 activates nod genes under salt stress.

## Sheet: NodD1 mutant in Control
Supplementary file 4. Genome differential expression in R. tropici CIAT 899 mutant strains in control, salt and apigenin conditions
NodD1 mutant in Control condition
ID	Replicon	Start	End	baseMean	log2FoldChange	FoldChange	pvalue	padj	Average Wild-type Control	Average NodD1 mutant Control	Gene name
cds0	NC_20059.1	427	1248	32.0115	0.500062	-1.41427	0.482214	0.655214	38.4642	25.5587
cds1	NC_20059.1	1258	1881	43.1378	-0.793248	1.73297	0.173237	0.358554	30.1652	56.1104
cds2	NC_20059.1	1874	2731	514.529	-1.1454	2.21207	0.0943883	0.258796	293.659	735.399
cds3	NC_20059.1	2733	3332	562.353	-0.901635	1.86818	0.212766	0.405351	363.446	761.261
cds4	NC_20059.1	3350	4066	227.029	-0.516842	1.43082	0.414282	0.599997	182.167	271.89
cds5	NC_20059.1	4148	4630	120.302	-0.20173	1.15008	0.73068	0.837823	111.484	129.121
cds6	NC_20059.1	4726	5244	263.121	-0.874395	1.83324	0.17729	0.36229	176.393	349.849
cds7	NC_20059.1	5391	6092	1171.6	-1.4699	2.77003	0.0391927	0.152102	542.748	1800.46
cds8	NC_20059.1	6089	7207	416.853	-0.9485	1.92987	0.131527	0.314088	269.586	564.119
cds9	NC_20059.1	7207	7791	188.037	-0.586378	1.50147	0.237822	0.433136	148.043	228.031
cds10	NC_20059.1	7788	8153	34.316	1.29845	-2.45964	0.046855	0.172135	50.6346	17.9973
cds11	NC_20059.1	8414	10849	1736.09	-0.672194	1.59349	0.366172	0.558497	1262.93	2209.25
cds12	NC_20059.1	10914	11513	111.934	-0.979946	1.97239	0.0208272	0.103265	74.0288	149.84
cds13	NC_20059.1	11593	11883	66.687	-0.749526	1.68124	0.107433	0.280046	48.8303	84.5437
cds14	NC_20059.1	12045	12998	87.7636	0.16249	-1.11922	0.738539	0.842896	92.9902	82.537
cds15	NC_20059.1	13075	14493	69.1425	0.581257	-1.49615	0.200483	0.390953	83.8016	54.4833
cds16	NC_20059.1	14626	15468	144.911	-0.467382	1.3826	0.355563	0.548435	120.319	169.502
cds17	NC_20059.1	15755	17032	301.853	-0.14206	1.10348	0.795401	0.879192	285.952	317.753
cds18	NC_20059.1	17352	17789	4242.68	-0.529755	1.44368	0.447921	0.628589	3347.44	5137.93
cds19	NC_20059.1	17879	18640	331.337	-1.23298	2.35052	0.0329351	0.136517	186.272	476.401
cds20	NC_20059.1	18740	19171	343.458	-3.76424	13.5878	1.57039e-11	8.97547e-09	37.5441	649.372
cds21	NC_20059.1	19261	20076	532.554	-3.14076	8.81989	3.3265e-08	4.6475e-06	89.2913	975.816
cds22	NC_20059.1	20148	21149	173.372	-1.78689	3.4507	0.00476451	0.0391562	68.4754	278.268
cds23	NC_20059.1	21260	21934	139.23	-0.727102	1.65531	0.124613	0.306272	103.136	175.325
cds24	NC_20059.1	21931	23145	248.152	-0.517949	1.43192	0.326692	0.52329	200.859	295.445
cds25	NC_20059.1	23099	23995	137.07	-0.578124	1.49291	0.23153	0.42525	108.725	165.415
cds26	NC_20059.1	24105	25016	613.689	-0.920603	1.89291	0.166806	0.350738	399.006	828.372
cds27	NC_20059.1	25049	26401	340.559	-0.673605	1.59505	0.226014	0.418788	255.678	425.44
cds28	NC_20059.1	26652	26972	3801.97	-2.61417	6.1227	0.000365616	0.00624626	783.093	6820.84
cds29	NC_20059.1	27048	30614	182.992	0.532679	-1.44661	0.338033	0.534215	219.13	146.853
cds30	NC_20059.1	30607	33810	167.83	0.341061	-1.26669	0.502003	0.672082	188.96	146.7
cds31	NC_20059.1	33803	34534	214.115	-0.560607	1.47489	0.348941	0.543544	169.006	259.224
cds32	NC_20059.1	34608	36119	182.384	0.312148	-1.24155	0.557975	0.710983	204.039	160.729
cds33	NC_20059.1	36116	38695	817.505	-0.326315	1.25381	0.632032	0.767732	711.552	923.457
cds34	NC_20059.1	39012	40412	1953.47	-3.44935	10.9234	2.54365e-09	6.37233e-07	260.888	3646.06
cds35	NC_20059.1	40591	40866	69.2791	-1.23394	2.35208	0.0094325	0.0631141	40.0626	98.4955
cds36	NC_20059.1	40886	41287	200.695	-1.44145	2.71593	0.00795931	0.05662	101.632	299.759
cds37	NC_20059.1	41440	41892	60.4567	-1.122	2.17649	0.0184849	0.095521	36.9759	83.9375
cds38	NC_20059.1	41901	43694	428.61	-0.539969	1.45394	0.387146	0.577754	340.138	517.083
cds39	NC_20059.1	43800	44549	543.824	-0.817153	1.76193	0.211175	0.403789	374.521	713.126
cds40	NC_20059.1	44882	46492	8393.76	-2.15073	4.44052	0.000664828	0.00948656	2633.03	14154.5
cds41	NC_20059.1	46611	47045	125.515	-0.827947	1.77516	0.0481182	0.174782	89.0152	162.014
cds42	NC_20059.1	47332	47940	46.046	0.309288	-1.2391	0.602874	0.745675	51.787	40.305
cds43	NC_20059.1	47944	48939	169.633	-0.0822359	1.05866	0.873291	0.925287	164.774	174.492
cds44	NC_20059.1	48947	49261	63.2365	-0.623374	1.54047	0.181455	0.366819	49.076	77.3971
cds45	NC_20059.1	49276	50064	109.806	-0.721176	1.64852	0.0754294	0.229866	81.6057	138.006
cds46	NC_20059.1	50061	50804	89.7725	-0.749382	1.68107	0.0882579	0.249476	65.2824	114.263
cds47	NC_20059.1	50830	51480	161.526	-1.18809	2.27851	0.0152125	0.0854111	95.1355	227.916
cds48	NC_20059.1	51483	51848	66.0202	-0.398225	1.31789	0.397356	0.587392	56.7616	75.2787
cds49	NC_20059.1	52004	52612	94.9912	-1.61424	3.06151	0.000144463	0.00309979	44.4532	145.529
cds50	NC_20059.1	52825	53352	2401.29	-1.89258	3.71298	0.00932739	0.0626704	834.043	3968.54
cds51	NC_20059.1	53397	54707	4135.26	-1.3782	2.59944	0.0718016	0.224251	1965.66	6304.85
cds52	NC_20059.1	54871	55824	184.188	-1.09185	2.13148	0.027162	0.119753	113.769	254.608
cds53	NC_20059.1	55942	57336	246.434	-1.27158	2.41426	0.00960114	0.0638755	138.252	354.615
cds54	NC_20059.1	57745	59748	98.4571	0.695371	-1.6193	0.144977	0.332048	123.224	73.6899
cds55	NC_20059.1	59867	62038	289.756	0.126096	-1.09134	0.81971	0.894242	303.842	275.671
cds56	NC_20059.1	62291	62947	137.139	-0.59669	1.51224	0.237526	0.432973	107.651	166.628
cds57	NC_20059.1	63147	63683	185.845	-0.323464	1.25133	0.605622	0.747603	162.942	208.748
cds58	NC_20059.1	63744	64331	157.864	-1.17523	2.25829	0.0132267	0.0787463	93.784	221.944
cds59	NC_20059.1	64407	65744	39.7576	0.781924	-1.71942	0.268194	0.466169	51.9145	27.6006
cds60	NC_20059.1	65747	68212	89.914	1.22518	-2.33785	0.192516	0.380973	140.771	39.0575
cds61	NC_20059.1	75376	75813	209635	1.25532	-2.38719	0.170507	0.355301	419252	17.2412
cds62	NC_20059.1	75870	76064	209639	1.22787	-2.34221	0.17814	0.363155	419253	24.3113
cds63	NC_20059.1	76402	77034	209640	1.25938	-2.39393	0.169398	0.353941	419263	17.6943
cds64	NC_20059.1	77420	78637	209654	1.32122	-2.49877	0.153164	0.338944	419283	25.9
cds65	NC_20059.1	78786	79850	209648	1.32006	-2.49677	0.153447	0.339093	419281	14.9728
cds66	NC_20059.1	79847	80776	209651	1.33197	-2.51747	0.150443	0.336085	419293	8.6206
cds67	NC_20059.1	80777	81799	209646	1.3212	-2.49874	0.153149	0.338944	419287	5.06644
cds68	NC_20059.1	81796	82641	209640	1.30433	-2.46969	0.157465	0.34303	419275	5.82258
cds69	NC_20059.1	82641	83525	209646	1.30199	-2.46568	0.158079	0.343653	419277	14.7462
cds70	NC_20059.1	83600	84838	209768	1.33674	-2.5258	0.149345	0.335382	419429	108.022
cds71	NC_20059.1	85071	86273	209809	1.34443	-2.5393	0.147517	0.334212	419427	191.315
cds72	NC_20059.1	86277	86660	209924	1.33978	-2.53113	0.148885	0.335221	419410	438.936
cds73	NC_20059.1	86867	87400	209694	1.30655	-2.47349	0.156963	0.342751	419306	82.0487
cds74	NC_20059.1	87497	89500	209671	1.34872	-2.54685	0.146326	0.33318	419306	36.7891
cds75	NC_20059.1	89552	90640	209648	1.31951	-2.49582	0.153587	0.339283	419281	14.708
cds76	NC_20059.1	90656	91492	209637	1.29829	-2.45937	0.159031	0.344294	419268	6.84352
cds77	NC_20059.1	91489	92349	209637	1.05458	-2.07712	0.231945	0.425763	419271	3.7807
cds78	NC_20059.1	92526	93800	209724	1.37254	-2.58926	0.140606	0.327525	419377	70.8184
cds79	NC_20059.1	93974	94837	209776	1.35366	-2.5556	0.145262	0.332579	419352	199.448
cds80	NC_20059.1	94902	95672	209653	1.30581	-2.47222	0.157103	0.342751	419280	26.5797
cds81	NC_20059.1	95771	96655	209679	1.31476	-2.4876	0.154843	0.340027	419292	65.5224
cds82	NC_20059.1	97034	97780	209759	1.32476	-2.50491	0.152287	0.338433	419473	44.3505
cds83	NC_20059.1	97788	99269	209977	1.34533	-2.54088	0.147156	0.333693	419919	35.012
cds84	NC_20059.1	99342	100664	209947	1.33687	-2.52603	0.149309	0.335382	419788	104.58
cds85	NC_20059.1	100865	101665	209704	1.31518	-2.48834	0.154744	0.340025	419333	75.8083
cds86	NC_20059.1	101749	102375	209669	1.28412	-2.43534	0.162778	0.346183	419298	39.0575
cds87	NC_20059.1	102614	104305	209687	1.37245	-2.5891	0.140591	0.327525	419343	30.7017
cds88	NC_20059.1	104409	106112	210750	1.41002	-2.6574	0.133351	0.317109	419675	1825.88
cds89	NC_20059.1	106293	106925	209802	1.34307	-2.53691	0.147942	0.334571	419312	292.986
cds90	NC_20059.1	106951	107160	209669	1.27946	-2.42748	0.164027	0.347514	419287	51.3088
cds91	NC_20059.1	107427	107807	209966	1.30309	-2.46757	0.158273	0.343837	419396	535.916
cds92	NC_20059.1	108219	108458	209659	1.34099	-2.53326	0.148214	0.334571	419295	23.3668
cds93	NC_20059.1	108565	109287	209740	1.30864	-2.47709	0.156476	0.342345	419341	139.365
cds94	NC_20059.1	109360	110169	209722	1.30247	-2.46651	0.158068	0.343653	419304	139.404
cds95	NC_20059.1	110217	110696	209661	1.30512	-2.47105	0.157283	0.342751	419291	30.6634
cds96	NC_20059.1	110792	111472	209662	1.32386	-2.50335	0.152498	0.338542	419297	26.6179
cds97	NC_20059.1	111603	112019	210550	1.3714	-2.58722	0.142038	0.329274	419684	1416.35
cds98	NC_20059.1	112317	112832	210225	1.36383	-2.57368	0.143291	0.330838	419688	762.431
cds99	NC_20059.1	112886	114109	210641	1.38942	-2.61973	0.137724	0.323793	419923	1358.54
cds100	NC_20059.1	114114	114920	209936	1.37167	-2.58769	0.141014	0.328304	419570	301.456
cds101	NC_20059.1	114997	115575	209676	1.29665	-2.45658	0.159477	0.344367	419324	27.224
cds102	NC_20059.1	115733	116959	209661	1.33129	-2.51628	0.150625	0.336167	419300	22.6107
cds103	NC_20059.1	116999	118015	209656	1.34166	-2.53443	0.148042	0.334571	419296	15.9937
cds104	NC_20059.1	118317	120515	209989	1.39906	-2.6373	0.134818	0.319368	419411	566.5
cds105	NC_20059.1	120781	121050	211352	1.36681	-2.579	0.144536	0.331664	419643	3060.71
cds106	NC_20059.1	121203	121949	209675	1.30426	-2.46957	0.157531	0.343054	419292	58.5288
cds107	NC_20059.1	122147	123079	209666	1.31191	-2.48271	0.155549	0.341102	419288	43.5943
cds108	NC_20059.1	123092	123565	209653	1.29566	-2.45489	0.159733	0.3446	419281	24.8026
cds109	NC_20059.1	123569	124177	209647	1.3164	-2.49044	0.154373	0.339936	419283	11.1538
cds110	NC_20059.1	124267	126984	210203	1.44228	-2.7175	0.125273	0.307174	419652	753.275
cds111	NC_20059.1	127086	127778	209819	1.32746	-2.5096	0.151814	0.33774	419366	273.138
cds112	NC_20059.1	127775	129379	210306	1.37908	-2.60103	0.139805	0.32629	419669	942.887
cds113	NC_20059.1	129443	130051	209999	1.31963	-2.49603	0.154082	0.33978	419404	594.627
cds114	NC_20059.1	130210	131592	209724	1.35286	-2.55418	0.145379	0.332725	419337	110.405
cds115	NC_20059.1	131688	132293	209671	1.28508	-2.43695	0.162553	0.346079	419272	68.9648
cds116	NC_20059.1	132351	132974	209657	1.30529	-2.47133	0.157239	0.342751	419285	28.4333
cds117	NC_20059.1	132977	133588	209681	1.29031	-2.4458	0.161188	0.346066	419280	82.4253
cds118	NC_20059.1	133682	134218	209651	1.28599	-2.4385	0.162281	0.346079	419265	36.2595
cds119	NC_20059.1	134332	134808	209735	1.28526	-2.43725	0.16259	0.346079	419312	157.966
cds120	NC_20059.1	134824	135147	209966	1.32565	-2.50646	0.152372	0.338503	419544	387.7
cds121	NC_20059.1	135254	137128	210628	1.38804	-2.61723	0.138259	0.324584	419646	1610.02
cds122	NC_20059.1	137348	137773	209816	1.3112	-2.48148	0.155901	0.341516	419403	228.714
cds123	NC_20059.1	137770	138729	209841	1.33323	-2.51966	0.150345	0.336047	419433	249.129
cds124	NC_20059.1	138741	139427	209682	1.32157	-2.49938	0.153099	0.338944	419311	52.3297
cds125	NC_20059.1	139510	139737	209948	1.32464	-2.50471	0.152614	0.338642	419522	373.716
cds126	NC_20059.1	139959	140327	209675	1.21528	-2.32186	0.181707	0.36695	419336	13.1192
cds127	NC_20059.1	140622	141020	209652	1.2705	-2.41245	0.166401	0.350217	419277	27.3741
cds128	NC_20059.1	141028	141882	209697	1.30788	-2.47578	0.156623	0.342381	419307	86.1677
cds129	NC_20059.1	141908	142663	209856	1.36015	-2.56711	0.143802	0.331287	419384	328.115
cds130	NC_20059.1	142815	143393	210974	1.43626	-2.70618	0.127531	0.309212	420024	1922.69
cds131	NC_20059.1	143454	144611	209667	1.30523	-2.47123	0.157269	0.342751	419290	44.2387
cds132	NC_20059.1	144733	145677	209640	1.29692	-2.45703	0.159388	0.344367	419274	5.82258
cds133	NC_20059.1	146072	147064	209751	1.31606	-2.48986	0.154611	0.339993	419325	177.255
cds134	NC_20059.1	147151	147759	209660	1.27237	-2.41557	0.165897	0.349805	419295	25.1822
cds135	NC_20059.1	147847	148386	209701	1.2973	-2.45769	0.159321	0.344367	419360	41.2494
cds136	NC_20059.1	148577	149578	209795	1.35293	-2.55431	0.145488	0.332725	419335	253.969
cds137	NC_20059.1	149720	151033	209742	1.35959	-2.56613	0.143767	0.331287	419348	135.435
cds138	NC_20059.1	151061	151540	209669	1.27677	-2.42296	0.164734	0.34848	419296	41.8555
cds139	NC_20059.1	151537	152307	209857	1.31011	-2.4796	0.156226	0.341989	419437	276.73
cds140	NC_20059.1	152458	153585	209730	1.33611	-2.5247	0.149524	0.335567	419327	133.961
cds141	NC_20059.1	153973	154776	209673	1.2986	-2.4599	0.158992	0.344294	419295	51.9501
cds142	NC_20059.1	154919	156064	210877	1.33995	-2.53142	0.150287	0.336047	419681	2073.97
cds143	NC_20059.1	156147	158066	239462	0.848997	-1.80125	0.362038	0.554883	423438	55486.3
cds144	NC_20059.1	158464	160860	209830	1.40056	-2.64003	0.134159	0.318464	419468	192.375
cds145	NC_20059.1	161154	161342	210130	1.30432	-2.46967	0.158207	0.343811	419450	809.921
cds146	NC_20059.1	161757	161999	211321	1.36635	-2.57818	0.144265	0.331664	420032	2610.24
cds147	NC_20059.1	162224	163108	210195	1.44257	-2.71805	0.125004	0.306993	419891	498.903
cds148	NC_20059.1	163774	165243	210237	1.3533	-2.55496	0.145778	0.333007	419789	684.996
cds149	NC_20059.1	165592	166548	209726	1.31623	-2.49014	0.154541	0.339957	419306	145.721
cds150	NC_20059.1	166681	167361	209641	1.2896	-2.44461	0.161309	0.346066	419269	12.9309
cds151	NC_20059.1	167375	168103	209645	1.28224	-2.43217	0.163262	0.346649	419265	23.8199
cds152	NC_20059.1	168532	169251	209785	1.28513	-2.43705	0.162652	0.346079	419381	190.033
cds153	NC_20059.1	169255	170607	209968	1.35201	-2.55268	0.145776	0.333007	419609	326.412
cds154	NC_20059.1	170672	170878	210352	1.4175	-2.67123	0.130958	0.313172	419724	980.339
cds155	NC_20059.1	177967	179025	205.457	2.73574	-6.661	8.75119e-05	0.00209995	370.533	40.3815
cds156	NC_20059.1	179032	179820	216.361	2.8926	-7.42609	1.05383e-05	0.000427445	393.173	39.5488
cds157	NC_20059.1	179823	180647	208.959	2.62622	-6.17408	0.000303112	0.00544475	375.003	42.9147
cds158	NC_20059.1	180694	181731	261.308	1.79463	-3.46926	0.0152636	0.085494	426.807	95.8092
cds159	NC_20059.1	182002	183879	292.632	1.07264	-2.10328	0.113966	0.290827	411.302	173.962
cds160	NC_20059.1	184097	184960	226.326	2.43568	-5.41019	0.00044943	0.0073012	397.413	55.2395
cds161	NC_20059.1	185289	186077	461.845	-0.00589349	1.00409	0.993539	0.995646	461.011	462.679
cds162	NC_20059.1	186124	186690	267.183	1.34483	-2.54	0.0800026	0.236256	405.056	129.309
cds163	NC_20059.1	186828	187325	353.445	0.863434	-1.81936	0.241388	0.436219	474.963	231.926
cds164	NC_20059.1	187466	189073	230.324	1.92605	-3.80012	0.00548375	0.0430954	380.453	80.1951
cds165	NC_20059.1	189313	189621	504.058	0.159537	-1.11693	0.829413	0.899675	537.646	470.47
cds166	NC_20059.1	189733	190353	264.812	2.17687	-4.52173	0.00368682	0.0328781	456.045	73.5781
cds167	NC_20059.1	190388	191128	478.919	1.03689	-2.0518	0.181304	0.366793	677.934	279.905
cds168	NC_20059.1	191141	191350	649.847	0.222706	-1.16692	0.773456	0.864951	711.493	588.201
cds169	NC_20059.1	191594	192160	187.741	3.22517	-9.35131	2.19043e-05	0.000769341	352.684	22.799
cds170	NC_20059.1	192259	193023	205.168	2.75746	-6.76205	0.000126175	0.00276399	371.731	38.6044
cds171	NC_20059.1	193343	193747	531.531	-0.143652	1.1047	0.842794	0.90815	500.491	562.572
cds172	NC_20059.1	193744	194346	579.547	-0.215615	1.1612	0.760931	0.85765	529.105	629.989
cds173	NC_20059.1	194378	196381	1676.76	-0.961534	1.94738	0.128232	0.309679	1074.81	2278.72
cds174	NC_20059.1	196429	197547	1164.5	-0.863509	1.81946	0.190701	0.378375	781.172	1547.82
cds175	NC_20059.1	197940	199277	1963.4	-0.285073	1.21847	0.708199	0.824069	1728.94	2197.87
cds176	NC_20059.1	199550	200566	363.015	0.8404	-1.79055	0.238759	0.434339	483.023	243.007
cds177	NC_20059.1	200777	202330	252.918	3.19542	-9.16045	3.4536e-08	4.72017e-06	465.492	40.3432
cds178	NC_20059.1	202327	203382	218.94	2.824	-7.08124	1.7378e-05	0.000638922	395.76	42.1203
cds179	NC_20059.1	203570	204742	213.815	3.05899	-8.33388	9.56688e-06	0.000398324	394.396	33.2349
cds180	NC_20059.1	204784	205707	203.99	2.55601	-5.8808	0.000681964	0.00965655	365.33	42.6499
cds181	NC_20059.1	205811	207199	454.192	0.591683	-1.507	0.425645	0.610008	564.012	344.371
cds182	NC_20059.1	207399	209741	413.499	1.57762	-2.98477	0.0233427	0.110012	646.454	180.544
cds183	NC_20059.1	209808	210224	259.997	1.61809	-3.06968	0.0415241	0.158507	417.342	102.653
cds184	NC_20059.1	210631	213663	490.895	0.482987	-1.39763	0.467103	0.644008	584.183	397.607
cds185	NC_20059.1	213944	214549	199.834	2.51072	-5.69903	0.000587098	0.00883035	355.317	44.3505
cds186	NC_20059.1	214546	215685	228.247	2.226	-4.67837	0.00115382	0.0142797	391.347	65.1458
cds187	NC_20059.1	215701	216387	205.282	2.24757	-4.74884	0.00233274	0.023847	355.854	54.7099
cds188	NC_20059.1	216576	217922	189.049	4.40158	-21.1353	1.17663e-09	3.69873e-07	368.72	9.37674
cds189	NC_20059.1	217931	218911	171.355	3.17969	-9.06115	0.00135631	0.0159983	341.688	1.02094
cds190	NC_20059.1	218995	219906	181.884	3.98549	-15.8399	9.2688e-08	9.39886e-06	351.593	12.1748
cds191	NC_20059.1	220002	220856	169.999	3.14071	-8.81957	0.00121245	0.014888	333.42	6.57872
cds192	NC_20059.1	221081	221635	195.614	2.67808	-6.40004	0.000614272	0.00909778	355.687	35.5416
cds193	NC_20059.1	221729	222346	181.367	2.63173	-6.19771	0.00701396	0.0521239	349.236	13.4988
cds194	NC_20059.1	222343	223050	194.454	3.01787	-8.09973	8.02728e-05	0.00200163	360.89	28.0184
cds195	NC_20059.1	223060	223836	213.315	2.37995	-5.20519	0.00135106	0.0159964	375.096	51.5353
cds196	NC_20059.1	223833	224714	223.686	1.86535	-3.64356	0.0121753	0.0744614	369.636	77.7354
cds197	NC_20059.1	224711	225820	231.156	2.1326	-4.38507	0.00192648	0.0208563	392.062	70.2505
cds198	NC_20059.1	225824	226450	236.272	1.63197	-3.09935	0.0274921	0.120661	375.979	96.5654
cds199	NC_20059.1	226450	226926	234.166	1.80374	-3.49124	0.0103379	0.0673519	380.538	87.7948
cds200	NC_20059.1	227020	227754	330.976	0.587181	-1.50231	0.436965	0.618738	411.159	250.792
cds201	NC_20059.1	227952	228587	265.515	1.68935	-3.22512	0.0225862	0.107938	426.561	104.468
cds202	NC_20059.1	228710	229534	259.928	1.75173	-3.36763	0.00981548	0.0649578	417.467	102.388
cds203	NC_20059.1	229549	231342	437.063	0.771246	-1.70674	0.275892	0.472203	570.137	303.989
cds204	NC_20059.1	231552	232544	224.16	2.15304	-4.44765	0.00382057	0.0336414	384.762	63.557
cds205	NC_20059.1	232609	232989	202.756	2.22109	-4.66246	0.00388755	0.0340404	352.124	53.3889
cds206	NC_20059.1	233089	234123	250.99	2.28541	-4.87501	0.000801865	0.0108183	433.054	68.9265
cds207	NC_20059.1	234264	234833	214.524	1.99055	-3.97389	0.00897154	0.0611095	361.936	67.1112
cds208	NC_20059.1	234870	235505	178.627	3.93184	-15.2616	3.06831e-07	2.44183e-05	345.305	11.9482
cds209	NC_20059.1	235613	237451	610.052	0.875938	-1.8352	0.229095	0.421739	821.362	398.742
cds210	NC_20059.1	237623	238717	229.791	2.29926	-4.92207	0.00131307	0.0157244	398.896	60.6855
cds211	NC_20059.1	238717	239871	225.534	2.30059	-4.92658	0.00158475	0.0180169	392.539	58.5288
cds212	NC_20059.1	239868	241505	261.544	1.91205	-3.76343	0.0067382	0.0506735	432.194	90.8928
cds213	NC_20059.1	241517	242476	250.669	1.74646	-3.35534	0.0201484	0.101176	407.305	94.0322
cds214	NC_20059.1	242682	243986	779.981	-0.333764	1.2603	0.6549	0.784857	672.417	887.545
cds215	NC_20059.1	244143	245108	282.37	1.11885	-2.17173	0.13959	0.32629	406.276	158.463
cds216	NC_20059.1	245354	247468	330.563	1.0802	-2.11432	0.115311	0.293494	465.915	195.211
cds217	NC_20059.1	247465	248532	295.707	0.630943	-1.54858	0.372157	0.563763	370.187	221.226
cds218	NC_20059.1	248686	248979	175.753	2.27632	-4.84441	0.0195575	0.0986031	330.219	21.2867
cds219	NC_20059.1	249013	249741	276.116	1.24776	-2.37473	0.0754807	0.229866	405.344	146.888
cds220	NC_20059.1	249738	250859	376.222	0.242887	-1.18336	0.735566	0.84036	413.86	338.583
cds221	NC_20059.1	250995	251801	214.826	2.42575	-5.37308	0.000928027	0.0121178	378.911	50.7409
cds222	NC_20059.1	251886	252767	201.903	2.99218	-7.95678	1.71582e-05	0.000635911	371.101	32.7053
cds223	NC_20059.1	252866	253615	177.07	4.19765	-18.3493	6.42472e-08	7.34404e-06	344.99	9.1502
cds224	NC_20059.1	253664	254269	352.1	0.563646	-1.478	0.467923	0.644998	435.377	268.824
cds225	NC_20059.1	254287	254739	382.877	-0.0483198	1.03406	0.952037	0.972928	375.105	390.648
cds226	NC_20059.1	254850	256160	255.881	1.45026	-2.73257	0.0299548	0.128026	389.487	122.274
cds227	NC_20059.1	256348	256536	219.252	0.865371	-1.82181	0.384154	0.575453	332.485	106.019
cds228	NC_20059.1	256656	257489	389.289	0.647949	-1.56694	0.366171	0.558497	490.432	288.146
cds229	NC_20059.1	257583	258479	181.474	3.13763	-8.80075	2.95605e-05	0.000920034	338.863	24.0847
cds230	NC_20059.1	258603	259397	428.246	-0.343673	1.26898	0.642892	0.775789	367.839	488.653
cds231	NC_20059.1	259450	261036	389.464	0.0988064	-1.07089	0.88762	0.932477	405.329	373.598
cds232	NC_20059.1	261067	261603	358.805	0.107845	-1.07762	0.890846	0.934465	375.657	341.952
cds233	NC_20059.1	261600	262178	299.853	0.652343	-1.57172	0.372282	0.563763	378.895	220.811
cds234	NC_20059.1	262517	262834	1004.3	-0.679773	1.60189	0.381746	0.572905	721.367	1287.24
cds235	NC_20059.1	262983	264194	874.713	0.10861	-1.07819	0.881633	0.929225	914.134	835.292
cds236	NC_20059.1	264275	265786	259.767	1.92491	-3.79713	0.00706101	0.052288	430.491	89.0422
cds237	NC_20059.1	265794	266897	202.338	2.65825	-6.31267	0.00057742	0.00870562	367.018	37.657
cds238	NC_20059.1	266908	267879	205.022	2.44597	-5.44893	0.00139163	0.0163842	364.485	45.5597
cds239	NC_20059.1	267883	268275	208.968	1.18821	-2.2787	0.227902	0.420058	338.988	78.9476
cds240	NC_20059.1	268272	269078	302.446	0.622845	-1.53991	0.407702	0.593889	379.772	225.121
cds241	NC_20059.1	269075	269848	378.896	0.127649	-1.09251	0.866459	0.921841	399.466	358.326
cds242	NC_20059.1	269852	271159	257.607	1.40067	-2.64023	0.0446368	0.16668	389.912	125.302
cds243	NC_20059.1	271209	271733	175.968	2.17248	-4.50799	0.027371	0.120337	331.063	20.8719
cds244	NC_20059.1	271860	272489	262.457	1.2344	-2.35283	0.0958724	0.260818	386.566	138.347
cds245	NC_20059.1	272611	273579	199.794	2.8	-6.9644	0.000173567	0.00360137	364.538	35.0502
cds246	NC_20059.1	273576	274796	222.564	1.84834	-3.60086	0.0112259	0.071091	365.766	79.3624
cds247	NC_20059.1	274928	275518	185.553	2.97265	-7.84977	0.000102578	0.00240277	343.732	27.3741
cds248	NC_20059.1	275515	276135	178.655	4.43417	-21.6181	9.7638e-09	1.86015e-06	349.673	7.63792
cds249	NC_20059.1	276289	276714	164.584	2.06228	-4.17646	0.0359215	0.143938	329.167	0
cds250	NC_20059.1	277118	277309	226.045	3.66935	-12.7228	6.05854e-06	0.000274029	435.301	16.7881
cds251	NC_20059.1	277436	277939	181.518	4.03002	-16.3364	1.64719e-07	1.52293e-05	352.146	10.889
cds252	NC_20059.1	278106	278927	189.074	3.5217	-11.4851	4.61706e-06	0.000221584	360.377	17.7708
cds253	NC_20059.1	278942	280441	211.315	3.03448	-8.19348	2.84767e-05	0.000899663	390.604	32.0257
cds254	NC_20059.1	280455	281243	189.907	3.29835	-9.83789	1.49214e-05	0.00056855	357.959	21.8546
cds255	NC_20059.1	281281	282552	214.996	2.83754	-7.14798	8.05491e-05	0.00200163	391.878	38.1131
cds256	NC_20059.1	282629	284110	213.554	3.02991	-8.16759	2.56864e-05	0.000852935	394.288	32.8201
cds257	NC_20059.1	284119	285126	187.222	3.89908	-14.919	1.98036e-07	1.7536e-05	360.983	13.4605
cds258	NC_20059.1	285149	286126	205.519	2.52181	-5.74302	0.000623231	0.00915479	366.197	44.8418
cds259	NC_20059.1	286246	286890	513.443	0.0117518	-1.00818	0.987779	0.992357	516.264	510.622
cds260	NC_20059.1	286989	287819	222.335	2.43285	-5.39959	0.00101144	0.0129774	392.947	51.7236
cds261	NC_20059.1	287969	289360	267.511	1.86488	-3.64238	0.00919742	0.0621098	439.512	95.5092
cds262	NC_20059.1	289724	290074	208.422	1.41482	-2.66626	0.149556	0.335567	352.908	63.9366
cds263	NC_20059.1	290091	290945	266.67	1.34169	-2.53448	0.0798038	0.23611	403.881	129.459
cds264	NC_20059.1	291003	291929	202.844	2.58261	-5.99021	0.000535597	0.00815327	363.871	41.8172
cds265	NC_20059.1	292054	292533	174.688	4.0241	-16.2695	2.17364e-07	1.87201e-05	338.979	10.3977
cds266	NC_20059.1	292555	293946	223.19	2.99669	-7.98167	4.90077e-06	0.000229934	408.267	38.1131
cds267	NC_20059.1	293970	294836	210.612	3.98102	-15.7909	3.94612e-08	5.16859e-06	406.251	14.9728
cds268	NC_20059.1	294833	295867	189.128	4.13216	-17.535	3.07002e-08	4.48865e-06	367.102	11.1538
cds269	NC_20059.1	295889	297445	263.809	1.82405	-3.54074	0.00627514	0.0478784	427.686	99.9313
cds270	NC_20059.1	297575	298492	194.999	2.74102	-6.68545	0.000171485	0.00356995	353.474	36.5243
cds271	NC_20059.1	298508	299506	238.745	1.88596	-3.69598	0.00835872	0.058848	393.552	83.9375
cds272	NC_20059.1	299758	299952	1706.52	-1.49719	2.82293	0.0621466	0.2051	728.433	2684.6
cds273	NC_20059.1	300460	303420	443.926	0.91661	-1.88767	0.160427	0.345413	598.271	289.581
cds274	NC_20059.1	303522	304073	246.126	1.81946	-3.5295	0.0174752	0.0925587	405.517	86.7356
cds275	NC_20059.1	304173	305057	265.154	2.41452	-5.33142	0.00114518	0.0142007	467.999	62.3095
cds276	NC_20059.1	305211	306446	366.328	1.24486	-2.36995	0.0867321	0.247183	539.411	193.246
cds277	NC_20059.1	306535	307614	46.5247	1.3932	-2.6266	0.0139137	0.0809211	69.2295	23.8199
cds278	NC_20059.1	308038	309486	92.3368	1.25118	-2.38037	0.0144076	0.0832964	132.003	52.671
cds279	NC_20059.1	309700	311682	236.026	-0.766672	1.70134	0.118875	0.298231	170.898	301.153
cds280	NC_20059.1	311770	312618	101.555	0.702615	-1.62745	0.128487	0.310095	127.528	75.5818
cds281	NC_20059.1	312879	313211	591.887	0.614805	-1.53135	0.41711	0.602566	741.782	441.992
cds282	NC_20059.1	313418	314575	334.966	-0.469511	1.38464	0.47958	0.653047	273.612	396.321
cds283	NC_20059.1	314589	315476	146.177	0.180652	-1.1334	0.729502	0.837083	156.505	135.849
cds284	NC_20059.1	315488	316330	80.655	1.29502	-2.45381	0.00647002	0.0490085	116.656	44.6535
cds285	NC_20059.1	316368	317597	245.788	1.15882	-2.23275	0.0692005	0.218625	350.621	140.954
cds286	NC_20059.1	317682	318815	70.9253	1.02255	-2.0315	0.0373919	0.14813	97.0088	44.8418
cds287	NC_20059.1	318858	319973	73.9199	0.409377	-1.32811	0.400477	0.588408	85.5686	62.2713
cds288	NC_20059.1	319975	321450	79.1162	0.584101	-1.4991	0.233963	0.427968	95.9229	62.3095
cds289	NC_20059.1	321462	321962	40.9779	1.17031	-2.25061	0.0569752	0.194327	58.6655	23.2903
cds290	NC_20059.1	322222	323085	41.7639	0.624948	-1.54216	0.278833	0.475379	51.5786	31.9492
cds291	NC_20059.1	323114	323890	45.0382	0.858492	-1.81314	0.142938	0.330264	59.0717	31.0047
cds292	NC_20059.1	323915	325834	71.7552	1.61476	-3.0626	0.00280982	0.0270526	110.54	32.9701
cds293	NC_20059.1	326015	326197	34.328	1.20396	-2.30372	0.0887737	0.250391	50.1672	18.4887
cds294	NC_20059.1	326327	326524	24.6043	1.1331	-2.1933	0.141771	0.329142	35.7863	13.4222
cds295	NC_20059.1	326553	326819	35.191	0.84521	-1.79653	0.203597	0.394338	46.8269	23.5551
cds296	NC_20059.1	326876	327004	33.6614	0.586823	-1.50194	0.425876	0.610008	42.0288	25.2939
cds297	NC_20059.1	327377	328807	124.595	-0.597615	1.51321	0.170671	0.355301	97.536	151.655
cds298	NC_20059.1	328986	329414	210.227	-0.50131	1.4155	0.386743	0.577754	170.833	249.621
cds299	NC_20059.1	329434	329727	134.912	-0.933321	1.90967	0.0976232	0.263999	89.586	180.238
cds300	NC_20059.1	329955	330689	80.7074	0.27224	-1.20768	0.525131	0.689365	88.5545	72.8603
cds301	NC_20059.1	330784	331239	54.5164	0.767422	-1.70223	0.159008	0.344294	69.937	39.0957
cds302	NC_20059.1	331263	331433	37.5951	0.162254	-1.11903	0.801745	0.883071	40.1781	35.012
cds303	NC_20059.1	331430	333262	228.87	-1.39406	2.62816	0.0040574	0.0349916	120.44	337.301
cds304	NC_20059.1	333433	334005	73.7333	-0.113978	1.08221	0.801726	0.883071	70.3726	77.094
cds305	NC_20059.1	334023	334544	40.9944	0.310439	-1.24009	0.624293	0.762714	46.2972	35.6916
cds306	NC_20059.1	334547	335209	34.4636	1.10257	-2.14737	0.0923099	0.256638	48.6232	20.304
cds307	NC_20059.1	335301	336326	43.4345	1.6346	-3.10502	0.00633805	0.0482998	67.5859	19.2831
cds308	NC_20059.1	336424	337338	86.6139	0.339392	-1.26522	0.448549	0.628598	97.6461	75.5818
cds309	NC_20059.1	337482	337949	743.271	-2.33656	5.05096	0.000221947	0.00425834	206.189	1280.35
cds310	NC_20059.1	338183	339166	1377.26	-3.27018	9.64768	3.05475e-07	2.44183e-05	196.691	2557.83
cds311	NC_20059.1	339398	339586	218.277	-1.9762	3.93456	0.000343937	0.00592937	80.4638	356.089
cds312	NC_20059.1	339706	340305	264.383	-0.515382	1.42937	0.404284	0.591211	212.563	316.202
cds313	NC_20059.1	340541	341350	52.1524	0.406768	-1.32571	0.432594	0.615133	59.9161	44.3887
cds314	NC_20059.1	341613	342164	1311.14	-0.571085	1.48564	0.432809	0.615133	1008.56	1613.72
cds315	NC_20059.1	342200	342319	44.5368	-0.24318	1.1836	0.705938	0.822352	40.7158	48.3577
cds316	NC_20059.1	342487	342690	280.638	-2.11197	4.3228	0.000935484	0.012129	90.4383	470.837
cds317	NC_20059.1	342728	343132	272.734	-1.92346	3.79331	0.00357125	0.0323057	97.9938	447.474
cds318	NC_20059.1	343242	343421	63.6879	0.582719	-1.49767	0.39962	0.588233	78.6768	48.699
cds319	NC_20059.1	343460	344542	102.691	-0.122615	1.08871	0.773651	0.864951	97.8891	107.493
cds320	NC_20059.1	344559	346982	229.995	-0.342188	1.26768	0.499457	0.669528	200.73	259.259
cds321	NC_20059.1	347245	347604	796.367	-1.42193	2.67943	0.0380786	0.149906	385.532	1207.2
cds322	NC_20059.1	347699	349786	130.319	1.03956	-2.05561	0.0503619	0.180516	178.439	82.1987
cds323	NC_20059.1	349796	355318	758.355	-0.0703832	1.05	0.902422	0.942759	738.171	778.54
cds324	NC_20059.1	355573	356568	84.1235	0.0634935	-1.04499	0.886647	0.931901	86.4661	81.7809
cds325	NC_20059.1	356697	357590	141.794	-0.468166	1.38335	0.364646	0.557251	117.486	166.101
cds326	NC_20059.1	357704	358321	92.818	0.968705	-1.95708	0.0705831	0.221325	125.518	60.1176
cds327	NC_20059.1	358311	358754	27.7253	1.74322	-3.34781	0.0231843	0.109429	45.0147	10.4359
cds328	NC_20059.1	358768	359718	72.3716	2.03552	-4.0997	1.93797e-05	0.000700232	118.352	26.3914
cds329	NC_20059.1	359991	360977	62.6535	0.445817	-1.36208	0.387285	0.577803	72.9773	52.3297
cds330	NC_20059.1	360986	361372	26.9252	2.11678	-4.33724	0.00514723	0.0414349	46.2508	7.59966
cds331	NC_20059.1	361369	362382	56.8824	1.24413	-2.36876	0.0273493	0.120326	81.4743	32.2905
cds332	NC_20059.1	362607	364460	63.9018	1.9882	-3.96741	0.0014344	0.0167934	104.89	22.9138
cds333	NC_20059.1	364544	364771	27.9455	0.815855	-1.76034	0.268825	0.46633	37.0994	18.7917
cds334	NC_20059.1	364967	366577	242.839	-0.18331	1.13549	0.711395	0.826355	226.531	259.148
cds335	NC_20059.1	366577	367167	44.5031	0.569355	-1.48386	0.334755	0.529993	54.259	34.7472
cds336	NC_20059.1	367244	368497	429.804	0.261004	-1.19831	0.723587	0.833796	476.406	383.202
cds337	NC_20059.1	368593	369066	429.836	-0.494369	1.4087	0.516568	0.684158	341.827	517.845
cds338	NC_20059.1	369095	369322	847.056	-0.705782	1.63103	0.338385	0.534395	606.432	1087.68
cds339	NC_20059.1	369324	369461	556.831	-0.856234	1.81031	0.212452	0.405036	372.734	740.927
cds340	NC_20059.1	369799	370152	40.4396	1.5018	-2.83195	0.0282662	0.122982	62.3522	18.5269
cds341	NC_20059.1	370280	370828	89.0268	-1.49535	2.81933	0.000300809	0.00541887	45.0758	132.978
cds342	NC_20059.1	370960	371112	251.928	-3.58705	12.0173	9.33552e-10	3.08907e-07	30.6577	473.197
cds343	NC_20059.1	371119	372180	104.025	-0.79968	1.74071	0.0540514	0.18858	74.5041	133.546
cds344	NC_20059.1	372299	373516	56.1705	1.78628	-3.44924	0.00279838	0.0269838	89.5038	22.8372
cds345	NC_20059.1	373750	374724	43.7684	1.9787	-3.94137	0.00201178	0.0214445	72.3375	15.1993
cds346	NC_20059.1	374816	375697	64.0969	1.67289	-3.18852	0.000692408	0.00978241	99.534	28.6598
cds347	NC_20059.1	375787	377427	118.478	0.13415	-1.09745	0.748905	0.849886	124.017	112.939
cds348	NC_20059.1	377436	378053	151.507	-1.45151	2.73495	0.00495836	0.0402755	77.1009	225.913
cds349	NC_20059.1	378546	379109	837.254	-2.36689	5.15827	0.000404009	0.00680967	220.955	1453.55
cds350	NC_20059.1	379156	379737	157.607	-1.25013	2.37862	0.0112285	0.071091	89.8303	225.383
cds351	NC_20059.1	379867	381351	328.319	-1.5187	2.86532	0.00518989	0.0416715	158.799	497.838
cds352	NC_20059.1	381695	382135	733.847	-1.43905	2.71142	0.0367973	0.146187	351.021	1116.67
cds353	NC_20059.1	382394	383287	342.613	-0.230338	1.17311	0.738624	0.842896	311.288	373.937
cds354	NC_20059.1	383310	383483	76.8173	-0.581077	1.49597	0.183447	0.36954	61.0764	92.5581
cds355	NC_20059.1	383568	384215	100.144	-0.21321	1.15927	0.605307	0.747508	92.4166	107.872
cds356	NC_20059.1	384367	385929	156.04	0.225733	-1.16937	0.637496	0.771796	169.31	142.769
cds357	NC_20059.1	386089	386730	57.8093	0.591922	-1.50725	0.232264	0.425928	70.5119	45.1066
cds358	NC_20059.1	386727	387242	63.1102	-0.609645	1.52588	0.207291	0.398372	49.4676	76.7527
cds359	NC_20059.1	387428	388225	352.038	-2.2113	4.63091	4.78436e-05	0.00134283	112.011	592.064
cds360	NC_20059.1	388554	389231	1115.06	-2.72088	6.59275	2.46996e-05	0.000830408	234.69	1995.42
cds361	NC_20059.1	389253	390341	71.1051	0.0321609	-1.02254	0.943504	0.96688	72.2246	69.9857
cds362	NC_20059.1	390344	391555	64.5775	0.211393	-1.15781	0.655095	0.784941	69.6052	59.5498
cds363	NC_20059.1	391555	393114	49.052	1.81147	-3.50999	0.00305741	0.0289052	78.5561	19.5479
cds364	NC_20059.1	393160	394449	111.511	0.909701	-1.87866	0.0357192	0.143493	146.835	76.1879
cds365	NC_20059.1	394697	395986	73.1483	0.0817872	-1.05833	0.860911	0.918939	74.9104	71.3862
cds366	NC_20059.1	396193	396561	35.6091	1.02873	-2.04023	0.103135	0.27313	49.137	22.0811
cds367	NC_20059.1	396959	397831	81.2728	0.284749	-1.2182	0.593285	0.738026	90.1768	72.3689
cds368	NC_20059.1	397831	398988	136.607	0.8113	-1.75479	0.127886	0.309598	177.405	95.8092
cds369	NC_20059.1	399001	399693	160.349	0.194932	-1.14467	0.750965	0.850687	172.785	147.912
cds370	NC_20059.1	399845	400642	88.9158	0.571427	-1.48599	0.195761	0.385212	107.619	70.2123
cds371	NC_20059.1	400711	400875	60.2712	-0.184761	1.13663	0.765615	0.860678	56.3792	64.1631
cds372	NC_20059.1	401167	402147	656.092	-2.00317	4.0088	0.00150986	0.0174825	227.081	1085.1
cds373	NC_20059.1	402260	402547	112.502	-0.140116	1.10199	0.79396	0.878761	107.038	117.967
cds374	NC_20059.1	402575	403267	165.089	-0.565753	1.48016	0.245577	0.440371	131.375	198.803
cds375	NC_20059.1	403269	403856	157.442	-0.7348	1.66417	0.126262	0.308213	116.119	198.765
cds376	NC_20059.1	403876	404469	977.146	-1.86743	3.64883	0.00238794	0.0241755	371.922	1582.37
cds377	NC_20059.1	404630	405934	207.065	-0.268087	1.20421	0.650731	0.782097	186.058	228.072
cds378	NC_20059.1	406001	406909	40.2446	2.44152	-5.43215	0.000872443	0.0116703	70.8094	9.6798
cds379	NC_20059.1	406902	407282	16.8948	3.65966	-12.6377	0.000125637	0.00276181	33.7896	0
cds380	NC_20059.1	407379	408380	38.6781	1.5076	-2.84336	0.0206639	0.10278	59.0558	18.3004
cds381	NC_20059.1	408459	408980	43.9834	1.33793	-2.52788	0.0225802	0.107938	64.6	23.3668
cds382	NC_20059.1	409089	410036	574.456	-1.64795	3.13389	0.0112969	0.0711575	246.438	902.473
cds383	NC_20059.1	410229	411761	184.844	-0.871009	1.82894	0.0602926	0.201233	127.518	242.171
cds384	NC_20059.1	411859	412827	914.706	-1.22127	2.33151	0.0782665	0.234092	497.523	1331.89
cds385	NC_20059.1	413204	413761	246.11	-1.62074	3.07533	0.00181884	0.0199217	113.217	379.003
cds386	NC_20059.1	413786	414418	82.1259	-0.0151983	1.01059	0.974838	0.986064	82.053	82.1987
cds387	NC_20059.1	414418	415044	66.7678	0.878787	-1.83883	0.0782391	0.234092	88.1641	45.3714
cds388	NC_20059.1	415047	415349	31.834	0.776116	-1.71251	0.306207	0.501203	41.7753	21.8928
cds389	NC_20059.1	415346	416260	65.1643	0.649509	-1.56863	0.170802	0.355456	80.6086	49.72
cds390	NC_20059.1	416369	416860	49.2906	-0.17401	1.12819	0.756152	0.854785	46.3662	52.2149
cds391	NC_20059.1	416832	417698	32.8557	1.7826	-3.44046	0.00975756	0.0647107	53.0071	12.7044
cds392	NC_20059.1	417725	418195	23.3817	1.57276	-2.97472	0.0427155	0.161757	37.1219	9.64154
cds393	NC_20059.1	418287	419870	103.563	-0.500119	1.41433	0.329121	0.525803	84.4375	122.689
cds394	NC_20059.1	419918	420748	31.1262	1.77226	-3.41588	0.0104356	0.0677054	50.3425	11.91
cds395	NC_20059.1	420817	421209	27.4176	0.555646	-1.46983	0.455634	0.634036	33.775	21.0602
cds396	NC_20059.1	421511	422536	80.4254	0.0832392	-1.05939	0.851738	0.912797	83.3037	77.5471
cds397	NC_20059.1	422559	423089	43.7601	0.740924	-1.67125	0.213838	0.406762	56.139	31.3813
cds398	NC_20059.1	423142	424656	65.775	0.241041	-1.18184	0.613019	0.75348	71.4705	60.0794
cds399	NC_20059.1	424908	425810	59.8017	0.64557	-1.56436	0.206691	0.397633	73.8907	45.7127
cds400	NC_20059.1	425821	427197	151.188	1.59353	-3.01788	0.000702642	0.00987089	231.181	71.1949
cds401	NC_20059.1	427245	428039	158.324	0.633519	-1.55134	0.261062	0.457824	195.655	120.994
cds402	NC_20059.1	428590	429405	150.954	0.330499	-1.25745	0.588382	0.734106	170.52	131.389
cds403	NC_20059.1	429392	430603	430.689	0.122239	-1.08842	0.861711	0.919065	452.356	409.022
cds404	NC_20059.1	430831	431286	51.8108	1.07791	-2.11097	0.0552295	0.190994	72.202	31.4196
cds405	NC_20059.1	431378	432142	40.2231	1.09935	-2.14258	0.0840833	0.242603	56.285	24.1612
cds406	NC_20059.1	432262	433218	57.9227	1.45214	-2.73614	0.00898185	0.0611135	86.656	29.1894
cds407	NC_20059.1	433219	434094	39.7876	1.52781	-2.88347	0.0182547	0.0950896	61.3513	18.2239
cds408	NC_20059.1	434226	435476	452.269	-0.449077	1.36517	0.529812	0.692789	370.594	533.944
cds409	NC_20059.1	435492	435878	148.083	1.32103	-2.49845	0.0727278	0.226021	222.172	73.993
cds410	NC_20059.1	435969	436310	51.7939	2.10321	-4.29663	0.00236487	0.0240582	87.8972	15.6907
cds411	NC_20059.1	436294	436782	78.0287	2.04726	-4.13321	0.00131869	0.0157616	130.196	25.8618
cds412	NC_20059.1	436779	437186	64.2881	0.435418	-1.3523	0.495961	0.666641	75.6816	52.8945
cds413	NC_20059.1	437183	437587	172.548	-1.32922	2.51267	0.0283342	0.123193	91.5057	253.59
cds414	NC_20059.1	437584	437826	175.873	-2.18835	4.55784	2.84749e-05	0.000899663	57.6989	294.048
cds415	NC_20059.1	437892	438566	34.7532	0.820012	-1.76542	0.251425	0.44739	45.8365	23.6699
cds416	NC_20059.1	438638	440299	272.787	0.792581	-1.73217	0.162049	0.346079	352.897	192.678
cds417	NC_20059.1	440689	441789	280.565	0.348664	-1.27338	0.598989	0.743356	319.449	241.68
cds418	NC_20059.1	441793	443067	305.968	0.449524	-1.36559	0.464932	0.641719	359.065	252.872
cds419	NC_20059.1	443067	444449	263.722	0.566528	-1.48096	0.349506	0.544032	320.89	206.553
cds420	NC_20059.1	444468	446051	333.58	0.0477131	-1.03363	0.93767	0.963099	340.069	327.091
cds421	NC_20059.1	446261	447835	159.123	-0.0678652	1.04816	0.889745	0.93409	155.514	162.732
cds422	NC_20059.1	447898	448674	399.725	-1.58616	3.0025	0.0101175	0.0665363	180.952	618.497
cds423	NC_20059.1	448817	449707	257.688	-1.5093	2.84671	0.00686545	0.0512626	124.918	390.457
cds424	NC_20059.1	449742	450515	207.85	-0.935135	1.91207	0.110736	0.285327	136.812	278.887
cds425	NC_20059.1	450709	450984	181.986	-2.42297	5.36274	9.86887e-06	0.000405527	50.835	313.136
cds426	NC_20059.1	451857	453407	408.906	0.0454968	-1.03204	0.936466	0.962866	416.275	401.537
cds427	NC_20059.1	453493	454389	342.292	-0.400856	1.32029	0.580727	0.727732	286.713	397.871
cds428	NC_20059.1	454545	455468	236.502	-0.290278	1.22288	0.658916	0.787717	209.77	263.234
cds429	NC_20059.1	455621	456823	151.73	0.129482	-1.0939	0.826606	0.898181	159.67	143.79
cds430	NC_20059.1	456833	457477	70.849	-0.35956	1.28303	0.438664	0.620305	61.9208	79.7773
cds431	NC_20059.1	457489	457905	40.1595	0.314547	-1.24362	0.618202	0.758122	45.3453	34.9737
cds432	NC_20059.1	457917	458633	94.8603	0.254032	-1.19254	0.536452	0.695971	103.741	85.9794
cds433	NC_20059.1	458806	459894	1360.79	-1.89246	3.71268	0.00727805	0.05333	481.492	2240.08
cds434	NC_20059.1	460018	460461	338.446	-0.0288484	1.0202	0.968666	0.983051	334.754	342.138
cds435	NC_20059.1	460668	461309	1230.61	-2.50507	5.67676	0.000532036	0.0081217	278.557	2182.67
cds436	NC_20059.1	461403	461867	411.483	-1.09785	2.14036	0.107313	0.280032	241.641	581.325
cds437	NC_20059.1	461956	462531	2020.11	-0.720684	1.64796	0.302989	0.498902	1447.11	2593.11
cds438	NC_20059.1	462782	464341	154.351	-0.448027	1.36417	0.326518	0.523144	129.254	179.447
cds439	NC_20059.1	464537	465349	114.218	0.487232	-1.40175	0.331395	0.526796	135.161	93.276
cds440	NC_20059.1	465363	466013	231.643	-0.180207	1.13305	0.767543	0.861274	215.819	247.467
cds441	NC_20059.1	466010	466663	205.141	-0.147381	1.10756	0.808412	0.887267	193.936	216.345
cds442	NC_20059.1	467020	467976	607.824	-0.547514	1.46157	0.436829	0.618685	475.259	740.389
cds443	NC_20059.1	468003	468311	205.989	-0.0138957	1.00968	0.983713	0.990487	205.156	206.821
cds444	NC_20059.1	468479	468811	130.371	-0.420762	1.33863	0.471689	0.647632	109.956	150.787
cds445	NC_20059.1	468803	469261	166.563	-1.10055	2.14436	0.0788892	0.235395	99.729	233.397
cds446	NC_20059.1	469298	469750	153.247	-0.671735	1.59299	0.217391	0.410401	115.629	190.865
cds447	NC_20059.1	469863	470993	111.76	-0.0836062	1.05966	0.858426	0.917343	108.315	115.204
cds448	NC_20059.1	470990	471850	95.5514	-0.242857	1.18333	0.54555	0.702705	87.126	103.977
cds449	NC_20059.1	471847	472365	65.9239	0.498989	-1.41322	0.282345	0.477771	78.1206	53.7272
cds450	NC_20059.1	472421	474709	77.9652	1.81348	-3.5149	0.000186049	0.00380606	123.149	32.7818
cds451	NC_20059.1	474942	475820	234.031	-0.839211	1.78907	0.168211	0.352589	161.006	307.055
cds452	NC_20059.1	475826	477235	834.055	-0.642172	1.56068	0.369257	0.561025	620.404	1047.71
cds453	NC_20059.1	477313	479601	190.939	0.0165045	-1.01151	0.971892	0.98426	192.073	189.806
cds454	NC_20059.1	479715	482456	90.9846	1.89439	-3.71764	0.00156375	0.0178426	147.107	34.862
cds455	NC_20059.1	482485	482778	25.357	1.49168	-2.81216	0.0553043	0.191043	39.825	10.889
cds456	NC_20059.1	482897	485812	316.391	-0.534738	1.44868	0.299068	0.49493	254.194	378.588
cds457	NC_20059.1	485809	487410	126.263	-0.316455	1.24527	0.46273	0.639803	112.064	140.463
cds458	NC_20059.1	487657	488049	36.4831	1.27748	-2.42416	0.0507474	0.181381	53.7213	19.2448
cds459	NC_20059.1	488161	489225	91.4284	-0.545528	1.45955	0.185791	0.372234	73.7752	109.081
cds460	NC_20059.1	489296	489787	101.018	-0.29918	1.23045	0.492758	0.664464	90.4596	111.576
cds461	NC_20059.1	489905	490471	1229.24	-1.75036	3.36442	0.0151781	0.0854111	472.641	1985.84
cds462	NC_20059.1	490498	491154	424.715	-1.13687	2.19904	0.0603775	0.201376	249.692	599.738
cds463	NC_20059.1	491157	491651	196.447	-0.558036	1.47226	0.380565	0.571864	154.657	238.237
cds464	NC_20059.1	491773	492201	187.587	-0.907692	1.87604	0.136529	0.321868	124.72	250.453
cds465	NC_20059.1	492235	493029	65.0548	-0.232006	1.17447	0.62637	0.764509	59.5178	70.5918
cds466	NC_20059.1	493090	494502	430.002	-0.440722	1.35728	0.487362	0.660079	356.907	503.096
cds467	NC_20059.1	494533	495585	783.401	0.0469028	-1.03304	0.950433	0.972036	799.075	767.727
cds468	NC_20059.1	495604	496110	285.839	-0.206203	1.15365	0.773099	0.864951	262.128	309.55
cds469	NC_20059.1	496295	497305	323.925	-0.954505	1.93791	0.137225	0.323033	208.317	439.533
cds470	NC_20059.1	497384	498985	110.952	0.633307	-1.55112	0.13065	0.312914	135.849	86.0559
cds471	NC_20059.1	499134	499556	293.479	-0.717599	1.64444	0.199428	0.390107	215.854	371.103
cds472	NC_20059.1	499749	501002	1358.48	-2.31699	4.98293	0.000240652	0.00450292	381.965	2334.99
cds473	NC_20059.1	500999	501700	199.727	-1.36913	2.58314	0.0155463	0.0860885	104.726	294.727
cds474	NC_20059.1	501861	502118	391.141	-0.569761	1.48428	0.413388	0.599393	302.966	479.317
cds475	NC_20059.1	502277	502732	2108.49	-1.3805	2.60358	0.0578886	0.195506	1023.99	3192.99
cds476	NC_20059.1	502940	503884	137.77	-0.505997	1.4201	0.32946	0.525847	112.542	162.997
cds477	NC_20059.1	503954	506332	127.119	1.42787	-2.69049	0.00436271	0.0366199	188.674	65.5637
cds478	NC_20059.1	506494	507393	110.15	0.910982	-1.88033	0.0594211	0.198819	145.359	74.9404
cds479	NC_20059.1	507495	508703	391.185	0.00672636	-1.00467	0.992142	0.99515	392.551	389.819
cds480	NC_20059.1	508860	509375	100.64	-0.54094	1.45492	0.338919	0.534969	80.7413	120.538
cds481	NC_20059.1	509440	509700	235.582	-1.2069	2.30841	0.0252759	0.114653	135.675	335.488
cds482	NC_20059.1	509716	510135	244.292	-0.898383	1.86398	0.128228	0.309679	163.647	324.938
cds483	NC_20059.1	510198	511154	146.284	-0.399353	1.31892	0.449108	0.628598	125.072	167.496
cds484	NC_20059.1	511154	511957	49.8916	1.22244	-2.33341	0.0336843	0.138686	71.9179	27.8654
cds485	NC_20059.1	511973	512515	47.3691	1.0698	-2.09914	0.0583071	0.196345	65.8519	28.8863
cds486	NC_20059.1	512559	513752	95.3635	0.697668	-1.62188	0.147034	0.33368	119.682	71.0449
cds487	NC_20059.1	513912	514769	89.6113	0.0420156	-1.02955	0.929777	0.959066	91.5044	87.7182
cds488	NC_20059.1	514985	515857	72.8397	-0.071243	1.05062	0.870556	0.923951	71.1187	74.5608
cds489	NC_20059.1	515928	516611	54.8403	0.691914	-1.61543	0.1756	0.360312	68.8843	40.7963
cds490	NC_20059.1	516780	517484	68.5648	0.941257	-1.9202	0.0772776	0.233243	92.2877	44.8418
cds491	NC_20059.1	517702	518472	470.738	0.0254466	-1.01779	0.969772	0.983342	475.81	465.665
cds492	NC_20059.1	518540	519427	198.009	-1.09412	2.13483	0.0657617	0.211914	119.821	276.197
cds493	NC_20059.1	519609	520148	150.243	0.3032	-1.23388	0.563452	0.715208	167.623	132.863
cds494	NC_20059.1	520133	520858	205.651	0.416151	-1.33436	0.515401	0.683609	239.114	172.188
cds495	NC_20059.1	520967	521524	127.084	-0.488924	1.4034	0.351946	0.545765	104.211	149.957
cds496	NC_20059.1	521599	522258	69.135	0.322714	-1.25068	0.515589	0.683609	77.6227	60.6472
cds497	NC_20059.1	522385	522897	32.5687	0.894922	-1.85951	0.176517	0.361368	43.5477	21.5898
cds498	NC_20059.1	522940	523293	25.6461	1.16477	-2.24198	0.111752	0.287005	37.0755	14.2166
cds499	NC_20059.1	523319	524020	30.8303	1.5857	-3.00153	0.0298689	0.127745	48.768	12.8926
cds500	NC_20059.1	524017	524445	29.3203	1.89015	-3.70674	0.00842116	0.0591551	48.5077	10.1329
cds501	NC_20059.1	524450	525613	43.1277	2.72977	-6.6335	6.05317e-05	0.00157257	77.6348	8.6206
cds502	NC_20059.1	525705	527507	424.61	-1.07586	2.10798	0.0468429	0.172135	261.504	587.716
cds503	NC_20059.1	527507	527908	367.899	-2.10503	4.30206	0.000299808	0.00541635	122.868	612.93
cds504	NC_20059.1	528485	530491	111.512	1.42117	-2.67803	0.0023996	0.0242545	165.29	57.7344
cds505	NC_20059.1	530652	532172	783.228	-0.744364	1.67524	0.268879	0.46633	557.54	1008.92
cds506	NC_20059.1	532895	533740	151.32	1.23614	-2.35568	0.0214124	0.104819	217.076	85.5646
cds507	NC_20059.1	533737	534789	240.46	0.654192	-1.57373	0.274615	0.471208	300.075	180.844
cds508	NC_20059.1	534904	535764	113.653	1.62122	-3.07636	0.000709213	0.0099085	174.485	52.821
cds509	NC_20059.1	535804	537354	68.9035	1.09635	-2.13813	0.0160099	0.0875108	95.1953	42.6116
cds510	NC_20059.1	537351	537800	42.1153	0.482234	-1.39691	0.421968	0.607268	49.9748	34.2558
cds511	NC_20059.1	537942	538403	73.0008	-0.25728	1.19522	0.601289	0.744892	66.2595	79.742
cds512	NC_20059.1	538478	539398	200.7	-1.5003	2.82902	0.0153193	0.085494	95.8975	305.502
cds513	NC_20059.1	539614	540261	228.111	-0.861463	1.81688	0.1316	0.314112	156.16	300.062
cds514	NC_20059.1	540313	540954	98.3957	-0.40834	1.32716	0.338302	0.534395	84.1175	112.674
cds515	NC_20059.1	541169	542050	359.353	-0.0776243	1.05528	0.91252	0.950023	348.32	370.386
cds516	NC_20059.1	542600	543904	85.2841	-0.118176	1.08536	0.776979	0.866783	81.8672	88.7009
cds517	NC_20059.1	544077	545114	146.595	-0.0370844	1.02604	0.934794	0.962026	144.902	148.289
cds518	NC_20059.1	545337	545771	47.5571	-0.374657	1.29653	0.497972	0.668535	41.1221	53.992
cds519	NC_20059.1	545755	547002	162.199	-1.48288	2.79506	0.00165807	0.0185156	81.0906	243.307
cds520	NC_20059.1	547253	548278	748.687	-2.14451	4.42143	0.000505329	0.00784446	238.451	1258.92
cds521	NC_20059.1	548457	549521	236.74	-0.540931	1.45491	0.390508	0.58137	187.864	285.615
cds522	NC_20059.1	549518	550306	160.107	-0.63033	1.54792	0.234311	0.42848	123.337	196.876
cds523	NC_20059.1	550303	550935	63.5254	0.394594	-1.31457	0.473792	0.649102	73.2853	53.7655
cds524	NC_20059.1	550983	552119	91.7705	-0.22959	1.1725	0.579383	0.727338	84.0246	99.5164
cds525	NC_20059.1	552311	553465	85.8934	0.203816	-1.15174	0.62702	0.765006	92.386	79.4007
cds526	NC_20059.1	553504	553983	308.128	-1.37625	2.59592	0.0242234	0.111646	158.303	457.954
cds527	NC_20059.1	554266	554916	343.514	-1.62744	3.08965	0.00308911	0.0291173	155.69	531.338
cds528	NC_20059.1	555042	555740	157.614	-0.926429	1.90057	0.0662948	0.213304	105.8	209.428
cds529	NC_20059.1	555817	556743	100.055	-0.201477	1.14987	0.678783	0.801711	93.0325	107.078
cds530	NC_20059.1	557022	558647	491.223	-0.876232	1.83557	0.174309	0.359659	328.722	653.724
cds531	NC_20059.1	558821	560518	1032.99	-1.49166	2.81213	0.0112459	0.0711299	498.681	1567.3
cds532	NC_20059.1	560866	561258	1237.59	-0.768795	1.70385	0.297534	0.493488	856.235	1618.94
cds533	NC_20059.1	561316	561711	134.625	-0.318877	1.24736	0.601659	0.74492	118.502	150.749
cds534	NC_20059.1	561888	562271	61.7645	1.18153	-2.26818	0.0269579	0.119071	87.4578	36.0712
cds535	NC_20059.1	562291	563046	49.0607	1.66032	-3.16087	0.00312275	0.0293903	76.5699	21.5515
cds536	NC_20059.1	563043	563990	67.2475	0.171936	-1.12657	0.705619	0.822285	71.5793	62.9157
cds537	NC_20059.1	563987	565102	83.0964	0.168098	-1.12358	0.685643	0.806718	88.0779	78.115
cds538	NC_20059.1	565387	566295	245.837	0.664659	-1.58519	0.34456	0.539561	310.829	180.844
cds539	NC_20059.1	566740	567966	105.612	0.788128	-1.72683	0.0972042	0.263302	135.493	75.7318
cds540	NC_20059.1	568132	568293	84.6483	-0.0161039	1.01122	0.977098	0.987464	84.5263	84.7702
cds541	NC_20059.1	568290	568403	19.6447	0.879351	-1.83955	0.31399	0.510224	27.3412	11.9482
cds542	NC_20059.1	568551	568949	1151.67	-1.60873	3.04984	0.00983731	0.0649655	512.112	1791.23
cds543	NC_20059.1	569026	569325	80.0361	-0.716964	1.64372	0.166446	0.350217	59.7262	100.346
cds544	NC_20059.1	569478	570356	42.6377	0.955207	-1.93886	0.0996491	0.267071	57.6365	27.6389
cds545	NC_20059.1	570591	571073	46.5448	0.624782	-1.54198	0.285136	0.480474	57.2449	35.8446
cds546	NC_20059.1	571476	572444	298.798	-0.861543	1.81698	0.15891	0.344294	202.178	395.418
cds547	NC_20059.1	572830	574044	130.687	0.113565	-1.0819	0.804186	0.88483	135.693	125.681
cds548	NC_20059.1	574229	575110	355.277	-0.478661	1.39345	0.469662	0.645837	288.975	421.58
cds549	NC_20059.1	575384	576610	90.8699	1.06946	-2.09864	0.0119173	0.0738166	124.723	57.0166
cds550	NC_20059.1	576794	577828	97.4735	-0.561174	1.47547	0.173061	0.358554	77.8511	117.096
cds551	NC_20059.1	577891	579372	83.9009	0.864125	-1.82024	0.0951901	0.259861	109.688	58.114
cds552	NC_20059.1	579369	580703	46.3021	2.30064	-4.92675	0.000286899	0.00524295	79.4085	13.1957
cds553	NC_20059.1	580719	581534	35.068	1.40235	-2.64332	0.0301832	0.128739	52.6301	17.506
cds554	NC_20059.1	581586	582299	80.3635	-0.018831	1.01314	0.965283	0.980832	80.0788	80.6482
cds555	NC_20059.1	582331	583014	86.8519	0.327321	-1.25468	0.464835	0.641719	97.7071	75.9966
cds556	NC_20059.1	583104	583640	261.782	0.769378	-1.70453	0.228598	0.420972	338.789	184.775
cds557	NC_20059.1	584065	585264	194.338	-0.0383913	1.02697	0.940314	0.964712	191.838	196.838
cds558	NC_20059.1	585338	586255	163.861	-0.483752	1.39838	0.347285	0.542051	135.007	192.716
cds559	NC_20059.1	586415	587404	124.156	0.00634995	-1.00441	0.988819	0.99272	124.825	123.486
cds560	NC_20059.1	587411	587803	254.537	-1.82471	3.54236	0.000425616	0.00702322	103.942	405.133
cds561	NC_20059.1	588415	589128	142.626	0.534373	-1.44831	0.385898	0.576829	172.048	113.203
cds562	NC_20059.1	589193	590380	587.742	-1.78202	3.43907	0.00452374	0.0376699	234.62	940.863
cds563	NC_20059.1	590575	591669	74.901	0.1254	-1.09081	0.777619	0.866979	78.3423	71.4597
cds564	NC_20059.1	591808	592716	266.192	-2.71136	6.5494	8.34074e-08	8.59643e-06	62.5581	469.826
cds565	NC_20059.1	592818	594044	46.8828	1.31229	-2.48336	0.0290567	0.125467	68.6599	25.1057
cds566	NC_20059.1	594163	594738	161.301	-0.829942	1.77761	0.0997851	0.267071	113.478	209.124
cds567	NC_20059.1	594874	595749	174.214	-1.19756	2.29352	0.0220009	0.106728	101.417	247.011
cds568	NC_20059.1	595804	596217	135.316	-0.694726	1.61858	0.240174	0.435232	100.642	169.99
cds569	NC_20059.1	596397	597605	299.855	0.499447	-1.41367	0.48922	0.661874	360.713	238.997
cds570	NC_20059.1	597621	598286	203.156	0.057714	-1.04082	0.929461	0.959037	208.073	198.238
cds571	NC_20059.1	598424	598909	193.696	-0.706484	1.63182	0.184174	0.370411	143.86	243.533
cds572	NC_20059.1	598958	599314	55.2065	0.327655	-1.25497	0.531253	0.693518	62.2819	48.1312
cds573	NC_20059.1	599311	600399	57.8376	0.312741	-1.24207	0.527528	0.690808	64.746	50.9292
cds574	NC_20059.1	600375	601724	71.2795	0.0353883	-1.02483	0.935836	0.962631	72.3467	70.2123
cds575	NC_20059.1	601741	602244	114.192	-0.514694	1.42869	0.220773	0.413761	93.33	135.055
cds576	NC_20059.1	602246	602512	149.662	-0.730254	1.65893	0.164239	0.347784	110.239	189.085
cds577	NC_20059.1	602680	603627	53.0083	1.25439	-2.38566	0.0202889	0.101719	76.639	29.3777
cds578	NC_20059.1	603732	604367	1546.62	-1.49793	2.82436	0.0207691	0.10314	727.256	2365.99
cds579	NC_20059.1	604377	604568	2454.66	-2.38347	5.21791	0.000149613	0.00318852	660.808	4248.52
cds580	NC_20059.1	605013	606053	98.6916	1.19453	-2.2887	0.0186137	0.0958404	140.367	57.0166
cds581	NC_20059.1	606403	606864	36.3436	0.384534	-1.30544	0.5485	0.704766	41.6824	31.0047
cds582	NC_20059.1	606895	607404	37.7374	1.22352	-2.33516	0.0753868	0.229866	54.6029	20.8719
cds583	NC_20059.1	607679	610189	187.816	-0.223536	1.16759	0.636425	0.771244	172.595	203.037
cds584	NC_20059.1	610228	610968	219.222	-0.420513	1.3384	0.474279	0.649627	184.668	253.775
cds585	NC_20059.1	610965	611525	101.453	-0.0118781	1.00827	0.98071	0.989048	101.424	101.482
cds586	NC_20059.1	611639	612142	63.1543	0.198932	-1.14785	0.69986	0.817913	68.3094	57.9992
cds587	NC_20059.1	612143	612952	49.2994	0.793083	-1.73277	0.150767	0.336244	63.5485	35.0502
cds588	NC_20059.1	612949	613872	56.0332	1.19183	-2.28443	0.0236265	0.110745	79.5876	32.4788
cds589	NC_20059.1	614159	617845	256.877	1.19705	-2.2927	0.0166014	0.0892079	364.104	149.651
cds590	NC_20059.1	618328	620124	6133.01	-2.10172	4.29222	0.000212158	0.00413169	2061.41	10204.6
cds591	NC_20059.1	620160	621368	3613.38	-1.87645	3.6717	0.00168778	0.0188139	1378.15	5848.61
cds592	NC_20059.1	621382	623592	3713.92	-2.08749	4.25008	0.000329701	0.00578218	1250.53	6177.31
cds593	NC_20059.1	623865	625136	84.6698	0.714509	-1.64092	0.0863415	0.246615	106.197	63.1422
cds594	NC_20059.1	625112	626344	551.983	-1.28174	2.43132	0.0225477	0.107938	302.965	801.001
cds595	NC_20059.1	626437	627048	292.451	-1.80607	3.49689	0.00241273	0.0242799	117.118	467.784
cds596	NC_20059.1	627300	627725	312.909	-0.960852	1.94646	0.106116	0.278095	202.65	423.168
cds597	NC_20059.1	627871	629037	64.5723	0.605603	-1.52161	0.290658	0.485652	78.742	50.4026
cds598	NC_20059.1	629424	630479	39.3314	1.78186	-3.4387	0.00411716	0.0353133	62.9338	15.7289
cds599	NC_20059.1	630494	631417	49.5989	1.23253	-2.34979	0.0280967	0.122543	71.3325	27.8654
cds600	NC_20059.1	631590	632798	232.464	0.219968	-1.16471	0.679308	0.802108	251.909	213.02
cds601	NC_20059.1	632852	633595	53.0431	0.174635	-1.12868	0.749379	0.850072	56.5545	49.5317
cds602	NC_20059.1	633598	634299	34.6319	0.446436	-1.36267	0.494293	0.665427	40.907	28.3567
cds603	NC_20059.1	634303	635190	43.5185	1.02058	-2.02873	0.103705	0.273873	60.2308	26.8062
cds604	NC_20059.1	635192	636175	61.8507	0.516013	-1.43	0.340011	0.535752	73.3371	50.3643
cds605	NC_20059.1	636338	637933	66.8443	1.90271	-3.73914	0.000375204	0.0063927	107.524	26.1648
cds606	NC_20059.1	637973	639031	73.2318	1.493	-2.81473	0.00134815	0.0159921	109.675	36.7891
cds607	NC_20059.1	639054	639935	128.393	-0.474096	1.38905	0.306066	0.501103	106.568	150.219
cds608	NC_20059.1	640024	642093	158.435	0.337487	-1.26355	0.462902	0.639899	178.223	138.647
cds609	NC_20059.1	642369	643244	942.777	-1.37105	2.58658	0.0428875	0.162137	472.446	1413.11
cds610	NC_20059.1	643293	645848	1111.11	-1.8901	3.70661	0.00177454	0.0195386	419.031	1803.18
cds611	NC_20059.1	645942	646361	308.544	-1.5527	2.93365	0.00770905	0.055454	144.543	472.544
cds612	NC_20059.1	646500	648020	111.395	0.718638	-1.64563	0.111809	0.287034	140.365	82.4253
cds613	NC_20059.1	648178	648291	20.6901	0.44477	-1.3611	0.572751	0.722595	24.6302	16.7499
cds614	NC_20059.1	648659	650374	79.212	1.67371	-3.19033	0.000880048	0.0117267	122.618	35.8064
cds615	NC_20059.1	650437	650733	36.2244	1.656	-3.15142	0.0145772	0.0838223	57.5144	14.9345
cds616	NC_20059.1	650730	651095	35.6816	2.19691	-4.58497	0.0015574	0.0178426	61.2304	10.1329
cds617	NC_20059.1	651112	653397	111.066	1.5304	-2.88866	0.000378675	0.0064344	167.043	55.0895
cds618	NC_20059.1	653402	653869	20.7172	1.08735	-2.12484	0.17164	0.356491	29.7509	11.6834
cds619	NC_20059.1	653884	654774	22.2142	1.64338	-3.12397	0.0500219	0.179605	36.3374	8.091
cds620	NC_20059.1	654771	655814	29.5862	1.71329	-3.27907	0.0232033	0.109437	47.7537	11.4186
cds621	NC_20059.1	655814	656203	23.1626	1.64579	-3.12918	0.0360102	0.144018	37.1751	9.1502
cds622	NC_20059.1	656200	656754	25.3144	1.69001	-3.22659	0.0250944	0.114192	40.7225	9.90634
cds623	NC_20059.1	656771	657184	21.3216	0.783226	-1.72098	0.318563	0.514331	28.1618	14.4814
cds624	NC_20059.1	657348	659024	129.094	1.89637	-3.72276	0.000110601	0.00252084	207.447	50.7409
cds625	NC_20059.1	659545	660282	111.344	0.778866	-1.71578	0.12265	0.303397	143.023	79.6655
cds626	NC_20059.1	660324	661040	65.6073	0.992653	-1.98984	0.094535	0.259085	89.5475	41.6672
cds627	NC_20059.1	661089	661529	46.962	0.965942	-1.95334	0.0913823	0.255229	63.4489	30.4751
cds628	NC_20059.1	661535	662611	113.266	1.53465	-2.89718	0.000381344	0.00646229	171.028	55.5043
cds629	NC_20059.1	662705	663748	61.691	1.86037	-3.631	0.00100485	0.0129193	99.2591	24.123
cds630	NC_20059.1	663799	664335	50.9244	1.40466	-2.64755	0.0130656	0.0782599	75.9871	25.8618
cds631	NC_20059.1	664399	665346	72.8045	0.994849	-1.99287	0.0626476	0.20632	98.8754	46.7337
cds632	NC_20059.1	665352	666224	104.9	1.54652	-2.92111	0.000645912	0.00927134	158.492	51.3088
cds633	NC_20059.1	666448	667182	120.253	1.92489	-3.79709	0.000503372	0.00784061	194.717	45.7892
cds634	NC_20059.1	667195	668580	71.3978	1.62798	-3.0908	0.000627191	0.00918031	110.129	32.667
cds635	NC_20059.1	668666	669211	35.2454	1.54679	-2.92167	0.0249285	0.113816	55.0649	15.4259
cds636	NC_20059.1	669166	669723	124.267	1.37782	-2.59875	0.00705914	0.052288	183.009	65.5254
cds637	NC_20059.1	669740	670156	121.577	1.79883	-3.47938	0.00204763	0.0215997	194.113	49.0403
cds638	NC_20059.1	670153	670503	55.5179	2.26038	-4.79118	0.00102518	0.0131003	95.8364	15.1993
cds639	NC_20059.1	670601	671389	107.607	1.71673	-3.28691	0.00337456	0.0310627	169.767	45.4479
cds640	NC_20059.1	671538	671909	24.6346	0.976275	-1.96738	0.211251	0.403811	34.2582	15.011
cds641	NC_20059.1	671906	673024	56.4237	1.87762	-3.67469	0.000501849	0.00784061	90.7663	22.0811
cds642	NC_20059.1	673021	673563	56.3799	1.40737	-2.65252	0.0226733	0.108154	84.9326	27.8272
cds643	NC_20059.1	673560	674273	63.836	2.30636	-4.94632	0.000195568	0.00395349	109.372	18.3004
cds644	NC_20059.1	674297	674791	35.9171	1.8349	-3.56746	0.00529228	0.042049	58.4119	13.4222
cds645	NC_20059.1	674821	675546	55.4644	0.752478	-1.68468	0.150735	0.336244	70.8505	40.0784
cds646	NC_20059.1	675600	677543	146.844	1.70505	-3.26041	0.000212269	0.00413169	228.504	65.1841
cds647	NC_20059.1	677876	678787	466.412	0.976165	-1.96723	0.163859	0.347514	641.947	290.876
cds648	NC_20059.1	679044	679955	558.05	1.54359	-2.9152	0.0478616	0.174337	880.917	235.184
cds649	NC_20059.1	680067	681329	48.8381	0.954227	-1.93754	0.106649	0.27891	65.6887	31.9874
cds650	NC_20059.1	681323	682810	40.8808	1.45427	-2.74018	0.0407316	0.156241	62.4785	19.2831
cds651	NC_20059.1	683250	684167	144.989	1.87247	-3.66159	0.0029138	0.0278829	235.76	54.2185
cds652	NC_20059.1	684351	685403	231.812	1.05976	-2.08459	0.105948	0.278002	323.88	139.745
cds653	NC_20059.1	685645	686277	63.4501	1.07993	-2.11393	0.0561452	0.192608	88.334	38.5661
cds654	NC_20059.1	686274	687701	132.146	1.73309	-3.32439	0.0032963	0.0305517	208.862	55.4308
cds655	NC_20059.1	687705	689009	70.9507	2.05448	-4.15394	0.000213863	0.00414986	117.287	24.6143
cds656	NC_20059.1	689011	690615	124.142	2.13658	-4.39717	3.99077e-06	0.000199127	205.672	42.6116
cds657	NC_20059.1	690575	691150	35.278	1.91164	-3.76236	0.00442333	0.0369807	57.8516	12.7044
cds658	NC_20059.1	691430	692101	346.454	-0.740473	1.67072	0.261325	0.458028	247.998	444.911
cds659	NC_20059.1	692611	694101	150.585	1.42351	-2.68237	0.0166366	0.0892442	225.777	75.3935
cds660	NC_20059.1	694105	695154	156.343	1.35714	-2.56176	0.0256381	0.115463	231.658	81.0278
cds661	NC_20059.1	695192	695539	90.8138	2.29562	-4.90964	0.000234463	0.00442663	155.425	26.2031
cds662	NC_20059.1	695536	695988	120.772	1.83792	-3.57495	0.00315653	0.0296054	195.113	46.4306
cds663	NC_20059.1	695976	696482	100.724	0.42636	-1.34384	0.473752	0.649102	117.511	83.9375
cds664	NC_20059.1	696512	696778	180.87	-1.1918	2.28438	0.0481557	0.174782	103.614	258.127
cds665	NC_20059.1	696927	699014	90.4751	1.54958	-2.92731	0.000438858	0.00718516	136.523	44.427
cds666	NC_20059.1	699011	699763	43.6432	1.19381	-2.28756	0.0434679	0.16374	62.1426	25.1439
cds667	NC_20059.1	699832	700251	16.1222	1.40548	-2.64907	0.119249	0.298829	25.6273	6.61698
cds668	NC_20059.1	700383	700979	148.488	0.0439154	-1.03091	0.924312	0.955781	151.144	145.832
cds669	NC_20059.1	700994	701362	106.55	0.226801	-1.17024	0.675734	0.79965	115.775	97.3245
cds670	NC_20059.1	701359	701886	71.5579	0.557527	-1.47174	0.276233	0.472436	86.5523	56.5635
cds671	NC_20059.1	702063	702968	49.4963	1.69992	-3.24882	0.00424046	0.0359296	77.6294	21.3632
cds672	NC_20059.1	703171	705084	75.2116	1.11507	-2.16606	0.0206956	0.102857	104.56	45.8627
cds673	NC_20059.1	705202	706101	118.339	-1.21064	2.31441	0.00478255	0.0392019	69.183	167.496
cds674	NC_20059.1	706098	707126	134.54	-0.999074	1.99872	0.0275216	0.120661	87.1021	181.977
cds675	NC_20059.1	707437	708798	333.96	-1.24348	2.36768	0.0641891	0.20888	180.288	487.632
cds676	NC_20059.1	708923	709939	39.9934	0.85835	-1.81296	0.256326	0.452961	53.5953	26.3914
cds677	NC_20059.1	709941	711095	28.9558	0.873538	-1.83215	0.306986	0.502218	39.9525	17.9591
cds678	NC_20059.1	711132	712784	61.9702	0.567077	-1.48152	0.406797	0.593178	75.4296	48.5107
cds679	NC_20059.1	712806	713894	83.3574	-0.216789	1.16214	0.661978	0.790476	76.0456	90.6693
cds680	NC_20059.1	714085	714438	54.4774	1.81485	-3.51824	0.000896972	0.0118472	86.8737	22.0811
cds681	NC_20059.1	714485	715081	97.1888	0.387737	-1.30834	0.512059	0.68063	111.914	82.4635
cds682	NC_20059.1	715367	716206	43.826	0.131653	-1.09555	0.822293	0.895196	45.7582	41.8938
cds683	NC_20059.1	716248	718071	233.506	0.15473	-1.11321	0.761865	0.858242	247.262	219.749
cds684	NC_20059.1	718240	718938	164.036	-0.143657	1.1047	0.784594	0.872126	155.545	172.527
cds685	NC_20059.1	718954	720429	181.938	0.617651	-1.53438	0.242266	0.437039	223.678	140.198
cds686	NC_20059.1	720562	721860	82.0313	1.06394	-2.09064	0.0135595	0.0799705	112.339	51.7236
cds687	NC_20059.1	721873	723222	139.441	0.0693912	-1.04927	0.878508	0.927642	143.106	135.776
cds688	NC_20059.1	723446	724627	42.4202	1.78867	-3.45495	0.0157858	0.0867525	69.1114	15.7289
cds689	NC_20059.1	724700	725212	89.4492	-1.46969	2.76963	0.00031639	0.00561905	45.9587	132.94
cds690	NC_20059.1	725378	725521	464.358	-1.57036	2.96979	0.010374	0.0674472	212.523	716.192
cds691	NC_20059.1	725775	728381	133.753	0.948478	-1.92984	0.0281849	0.122798	178.199	89.307
cds692	NC_20059.1	728704	729576	256.968	-2.4902	5.61856	4.06234e-06	0.000201102	67.8156	446.12
cds693	NC_20059.1	729871	730968	748.224	-0.74884	1.68044	0.261674	0.458258	532.026	964.421
cds694	NC_20059.1	731099	732241	97.4566	0.500592	-1.41479	0.265098	0.461938	115.589	79.3242
cds695	NC_20059.1	732244	733155	86.6643	0.770738	-1.70614	0.0643416	0.208944	110.451	62.8774
cds696	NC_20059.1	733159	733974	40.6909	0.478098	-1.39291	0.41561	0.601156	48.1851	33.1966
cds697	NC_20059.1	734002	735861	212.882	-0.347401	1.27227	0.468227	0.645134	185.862	239.903
cds698	NC_20059.1	736062	738014	360.485	-1.69052	3.22774	0.00112905	0.014112	158.774	562.195
cds699	NC_20059.1	738368	740287	116.259	0.749296	-1.68097	0.438251	0.619862	162.305	70.2123
cds700	NC_20059.1	740375	741346	167.954	-0.638076	1.55625	0.195242	0.38443	129.355	206.553
cds701	NC_20059.1	741772	742584	215.917	0.137601	-1.10007	0.826419	0.898179	227.774	204.061
cds702	NC_20059.1	742591	743994	76.3232	2.54448	-5.834	1.49785e-06	9.28545e-05	132.834	19.8127
cds703	NC_20059.1	744119	744520	52.3975	-0.276107	1.21092	0.601671	0.74492	47.2106	57.5844
cds704	NC_20059.1	744539	748204	740.114	-0.170151	1.12518	0.78566	0.873014	691.322	788.905
cds705	NC_20059.1	748426	748872	24007.7	-5.73532	53.2724	1.52149e-14	3.12551e-11	380.187	47635.3
cds706	NC_20059.1	749219	749365	64.4602	-0.023514	1.01643	0.958968	0.977469	64.0012	64.9193
cds707	NC_20059.1	749549	749755	44.798	-0.992946	1.99024	0.0720271	0.224509	28.7605	60.8355
cds708	NC_20059.1	749796	750677	51.853	-0.321413	1.24955	0.631308	0.767408	44.8741	58.8319
cds709	NC_20059.1	750868	752364	637.028	-1.00899	2.0125	0.120224	0.300179	396.564	877.492
cds710	NC_20059.1	752511	752858	70.6251	-0.998937	1.99853	0.0390591	0.151864	46.1206	95.1296
cds711	NC_20059.1	753014	753502	471.905	-1.62616	3.0869	0.0123984	0.0755319	205.269	738.541
cds712	NC_20059.1	753844	755439	1086.09	0.745894	-1.67701	0.297647	0.493488	1407.66	764.515
cds713	NC_20059.1	755529	756533	74.075	1.02912	-2.04078	0.0355413	0.143181	100.698	47.4515
cds714	NC_20059.1	756543	757451	62.8174	1.04709	-2.06636	0.0347713	0.141219	86.3891	39.2458
cds715	NC_20059.1	757451	758467	73.7923	0.311421	-1.24093	0.47285	0.648368	82.1739	65.4106
cds716	NC_20059.1	758464	759417	45.8918	0.478341	-1.39314	0.389768	0.580544	53.9736	37.81
cds717	NC_20059.1	759588	760115	77.0847	0.358276	-1.28189	0.475083	0.650101	87.3582	66.8111
cds718	NC_20059.1	760176	761423	83.7247	-0.240712	1.18158	0.575819	0.72447	76.177	91.2724
cds719	NC_20059.1	761542	762039	14.3829	0.689876	-1.61314	0.458167	0.636152	19.0861	9.6798
cds720	NC_20059.1	762039	763091	22.4098	3.07808	-8.44492	0.00128442	0.0154401	43.7987	1.02094
cds721	NC_20059.1	763289	763831	42.1214	-0.150278	1.10978	0.833667	0.902732	39.5157	44.727
cds722	NC_20059.1	763981	764538	63.5195	0.421749	-1.33955	0.452889	0.631333	73.2735	53.7655
cds723	NC_20059.1	764510	765334	74.841	0.00799825	-1.00556	0.986228	0.991769	74.933	74.7491
cds724	NC_20059.1	765640	767061	369.022	-1.29524	2.45419	0.0166221	0.0892427	202.061	535.983
cds725	NC_20059.1	767058	767795	121.778	-0.894054	1.85839	0.0575697	0.195299	83.5493	160.008
cds726	NC_20059.1	767876	769306	91.8711	-1.05932	2.08395	0.0483811	0.175113	56.5134	127.229
cds727	NC_20059.1	769751	770623	29.4407	0.130318	-1.09453	0.878153	0.927578	30.9777	27.9037
cds728	NC_20059.1	770804	772288	210.427	-1.19031	2.28202	0.0184904	0.095521	123.182	297.672
cds729	NC_20059.1	772414	772986	39.8238	-0.474649	1.38958	0.428777	0.612306	32.4992	47.1485
cds730	NC_20059.1	772987	773451	16.3213	0.472055	-1.38708	0.607044	0.74826	19.8999	12.7426
cds731	NC_20059.1	773599	774480	58.199	0.0790069	-1.05629	0.884347	0.930682	59.5696	56.8283
cds732	NC_20059.1	774678	775310	25.7433	0.702671	-1.62752	0.354916	0.548111	32.9213	18.5652
cds733	NC_20059.1	775347	776300	296.089	-1.28073	2.42961	0.0191991	0.0975786	163.453	428.726
cds734	NC_20059.1	776501	776800	91.848	1.10075	-2.14467	0.0753276	0.229866	129.136	54.5599
cds735	NC_20059.1	776993	777574	38.3864	1.19903	-2.29586	0.0666882	0.214022	55.5243	21.2484
cds736	NC_20059.1	777724	779322	808.754	-1.15378	2.22496	0.0841759	0.242647	461.811	1155.7
cds737	NC_20059.1	779332	780210	103.913	0.445202	-1.36151	0.369673	0.56125	121.356	86.4708
cds738	NC_20059.1	780333	781202	268.615	0.0685304	-1.04865	0.915277	0.95066	276.153	261.078
cds739	NC_20059.1	781451	782824	111.18	0.550361	-1.46445	0.242421	0.43708	133.962	88.3979
cds740	NC_20059.1	783068	783682	25.0847	0.318545	-1.24707	0.67238	0.797143	28.3915	21.778
cds741	NC_20059.1	783687	784424	19.8971	1.22181	-2.3324	0.172364	0.357758	30.4175	9.37674
cds742	NC_20059.1	784495	786030	78.1058	0.0618058	-1.04377	0.887685	0.932477	79.6089	76.6027
cds743	NC_20059.1	786127	786585	167.405	-1.33529	2.52325	0.0110255	0.0702303	90.445	244.366
cds744	NC_20059.1	786888	787796	41.1542	0.192334	-1.14261	0.766818	0.861043	44.0071	38.3013
cds745	NC_20059.1	787924	789087	29.1029	0.0664701	-1.04715	0.938681	0.96349	29.8107	28.395
cds746	NC_20059.1	789091	789654	25.2394	-0.631391	1.54906	0.43096	0.613691	18.3413	32.1374
cds747	NC_20059.1	789684	790580	55.5392	-0.751037	1.683	0.27509	0.471661	38.8626	72.2159
cds748	NC_20059.1	790797	792254	139.457	-0.653489	1.57297	0.14814	0.334571	106.312	172.603
cds749	NC_20059.1	792251	793450	51.6354	0.619275	-1.5361	0.345594	0.540762	63.6455	39.6253
cds750	NC_20059.1	793666	794985	92.445	1.46068	-2.75238	0.000991267	0.0127969	138.045	46.8454
cds751	NC_20059.1	795034	795381	395.207	-0.00589567	1.00409	0.993587	0.995646	394.504	395.909
cds752	NC_20059.1	795458	796129	24.4978	0.778819	-1.71573	0.305048	0.500222	32.2841	16.7116
cds753	NC_20059.1	796432	797139	137.734	-0.8496	1.802	0.0469025	0.172135	96.3623	179.105
cds754	NC_20059.1	797350	798132	45.4277	1.30464	-2.47022	0.0425825	0.161503	66.7707	24.0847
cds755	NC_20059.1	798435	799064	91.8364	-0.742725	1.67333	0.064332	0.208944	67.7478	115.925
cds756	NC_20059.1	799043	799588	63.3342	-0.790673	1.72988	0.0883034	0.249476	45.567	81.1013
cds757	NC_20059.1	799592	800296	87.0863	-0.748324	1.67984	0.0654626	0.211275	64.0703	110.102
cds758	NC_20059.1	800601	801650	36.992	0.561914	-1.47623	0.459937	0.637757	45.7038	28.2802
cds759	NC_20059.1	801699	802724	20.5479	2.03963	-4.1114	0.0345628	0.140918	37.5416	3.55416
cds760	NC_20059.1	802835	803734	80.7165	-2.31041	4.96024	4.95523e-05	0.00137848	22.9707	138.462
cds761	NC_20059.1	803787	804155	29.796	-0.235299	1.17715	0.73296	0.839213	26.8102	32.7818
cds762	NC_20059.1	804230	804682	44.9212	0.934193	-1.91082	0.100755	0.269094	60.1617	29.6807
cds763	NC_20059.1	804679	805206	29.8949	0.742851	-1.67348	0.325363	0.522093	39.071	20.7188
cds764	NC_20059.1	805332	806855	128.56	-0.864562	1.82079	0.0579336	0.195506	88.8678	168.252
cds765	NC_20059.1	807048	808166	53.0871	-0.8173	1.76211	0.134639	0.319184	37.0211	69.1531
cds766	NC_20059.1	808166	808861	50.2155	-0.999433	1.99921	0.108701	0.282178	31.3163	69.1148
cds767	NC_20059.1	808935	809378	31.2298	-0.173458	1.12776	0.794996	0.879192	28.9982	33.4614
cds768	NC_20059.1	809589	810296	76.8779	-0.183594	1.13571	0.684679	0.80595	72.125	81.6309
cds769	NC_20059.1	810354	810812	42.0452	0.204251	-1.15209	0.732316	0.839087	45.3361	38.7544
cds770	NC_20059.1	811385	813025	37324.2	-4.32685	20.0683	1.17552e-08	2.11156e-06	1868.01	72780.4
cds771	NC_20059.1	813099	813395	12496.4	-4.32106	19.988	1.49087e-12	1.33901e-09	847.368	24145.5
cds772	NC_20059.1	813536	813667	7.09931	0.292913	-1.22511	0.767602	0.861274	8.37605	5.82258
cds773	NC_20059.1	813821	814669	141.959	-1.43131	2.69692	0.00455468	0.0378773	72.299	211.619
cds774	NC_20059.1	814685	815668	147.425	-1.69033	3.2273	0.000123927	0.00273379	66.2888	228.561
cds775	NC_20059.1	815820	817190	63.569	0.949843	-1.93166	0.069415	0.218973	85.3589	41.779
cds776	NC_20059.1	817187	817828	32.7755	0.518959	-1.43292	0.440227	0.621533	39.4626	26.0883
cds777	NC_20059.1	818094	818291	22.3868	0.661068	-1.58125	0.387049	0.577754	28.5534	16.2203
cds778	NC_20059.1	818281	819756	75.2114	0.561118	-1.47541	0.238207	0.433712	90.9495	59.4733
cds779	NC_20059.1	820057	822939	213.761	-0.954996	1.93857	0.0937842	0.257881	138.924	288.599
cds780	NC_20059.1	823083	823700	718.876	-1.43772	2.70893	0.0245936	0.112779	351.854	1085.9
cds781	NC_20059.1	823737	824195	69.8196	-0.543401	1.4574	0.229392	0.422062	56.1164	83.5227
cds782	NC_20059.1	824268	826304	180.526	-0.17779	1.13115	0.76264	0.858961	167.882	193.169
cds783	NC_20059.1	826311	826877	37.5333	1.14948	-2.21835	0.126377	0.308317	54.3096	20.7571
cds784	NC_20059.1	826896	827762	38.744	0.338069	-1.26406	0.606399	0.748123	43.8	33.688
cds785	NC_20059.1	827790	829610	209.953	-0.596062	1.51159	0.242021	0.436986	164.427	255.479
cds786	NC_20059.1	829761	831113	1012.91	-2.00139	4.00385	0.00162194	0.0182785	349.98	1675.83
cds787	NC_20059.1	831139	831945	264.58	-0.958661	1.9435	0.124583	0.306272	170.573	358.587
cds788	NC_20059.1	832007	832252	270.419	-0.724575	1.65241	0.229149	0.421739	197.03	343.809
cds789	NC_20059.1	832433	833752	180.412	-0.738701	1.66867	0.163215	0.346649	132.074	228.749
cds790	NC_20059.1	833765	834496	78.4575	-0.114148	1.08234	0.794138	0.878761	75.549	81.3661
cds791	NC_20059.1	834581	835630	61.3404	0.50765	-1.42173	0.323388	0.520117	73.0756	49.6052
cds792	NC_20059.1	835660	835890	117.268	-0.625765	1.54303	0.24061	0.435232	90.7835	143.752
cds793	NC_20059.1	836034	837932	368.891	-0.0295915	1.02072	0.956692	0.97622	364.978	372.804
cds794	NC_20059.1	838211	839944	70.2812	2.0462	-4.13015	0.000639137	0.00925465	116.175	24.3878
cds795	NC_20059.1	840087	841427	45.0446	1.55218	-2.93259	0.00913273	0.0620059	69.029	21.0602
cds796	NC_20059.1	841502	842122	857.764	-0.811461	1.75499	0.222461	0.414087	590.723	1124.81
cds797	NC_20059.1	842479	843366	558.984	-0.459682	1.37524	0.533059	0.695299	454.108	663.859
cds798	NC_20059.1	843370	844005	434.513	-0.699522	1.62397	0.317685	0.513258	315.004	554.022
cds799	NC_20059.1	844005	844937	635.121	-0.285438	1.21878	0.697013	0.815733	560.855	709.387
cds800	NC_20059.1	844975	845745	977.817	-0.364742	1.28765	0.633395	0.768997	828.636	1127
cds801	NC_20059.1	845873	846682	300.65	-0.636428	1.55448	0.333673	0.528947	226.83	374.469
cds802	NC_20059.1	847007	847747	118.436	-0.160015	1.1173	0.746398	0.84888	111.72	125.152
cds803	NC_20059.1	848345	849538	353.097	-1.1628	2.23892	0.0257967	0.115774	208.58	497.614
cds804	NC_20059.1	849952	850929	101.939	-0.389508	1.30995	0.361724	0.554538	87.8787	115.998
cds805	NC_20059.1	850983	852848	200.994	0.0805894	-1.05745	0.872104	0.924763	207.346	194.643
cds806	NC_20059.1	852981	853709	151.195	0.377371	-1.29897	0.44577	0.626129	172.551	129.839
cds807	NC_20059.1	853894	855072	93.1652	0.0331121	-1.02322	0.93897	0.96349	94.4518	91.8785
cds808	NC_20059.1	855386	855730	293.462	-2.38157	5.21103	2.61121e-06	0.000139124	84.9991	501.925
cds809	NC_20059.1	855809	856561	177.184	-1.13934	2.20281	0.0156555	0.0862628	107.058	247.311
cds810	NC_20059.1	856628	856855	192.214	-1.96071	3.89254	0.000111573	0.00252324	72.8392	311.589
cds811	NC_20059.1	856934	857527	193.771	-1.48372	2.79668	0.00215854	0.0225054	97.277	290.264
cds812	NC_20059.1	857531	858022	135.528	-1.51113	2.85034	0.000402069	0.00679519	67.6018	203.455
cds813	NC_20059.1	858144	858908	70.7566	0.350575	-1.27507	0.448252	0.628598	80.1864	61.3269
cds814	NC_20059.1	858912	859589	107.686	-0.68277	1.60522	0.135498	0.320255	81.83	133.543
cds815	NC_20059.1	859678	860835	221.648	-0.915417	1.88611	0.0581854	0.196213	149.515	293.78
cds816	NC_20059.1	861038	861595	59.2054	-0.836962	1.78628	0.0947249	0.259214	41.0903	77.3206
cds817	NC_20059.1	861873	862181	470.801	-0.369002	1.29146	0.627338	0.765245	398.536	543.065
cds818	NC_20059.1	862213	862767	201.804	0.160159	-1.11741	0.820243	0.894455	215.123	188.485
cds819	NC_20059.1	862767	863669	115.007	0.487131	-1.40166	0.328391	0.525075	135.867	94.1469
cds820	NC_20059.1	863689	865593	808.743	-0.720957	1.64828	0.267655	0.465489	585.086	1032.4
cds821	NC_20059.1	865670	866686	2061.43	-1.51933	2.86658	0.0182657	0.0950896	958.504	3164.35
cds822	NC_20059.1	866795	867025	27.6059	-0.566107	1.48052	0.424076	0.609343	21.1824	34.0293
cds823	NC_20059.1	867034	867810	31.7232	0.215905	-1.16143	0.755142	0.854034	34.257	29.1894
cds824	NC_20059.1	867940	868779	937.269	-1.73255	3.32315	0.00944654	0.0631141	377.492	1497.04
cds825	NC_20059.1	868796	868987	299.434	-0.897272	1.86254	0.158811	0.344294	198.728	400.14
cds826	NC_20059.1	869428	869712	383.068	-1.11938	2.17254	0.0856562	0.245788	224.472	541.665
cds827	NC_20059.1	869832	870791	82.3861	-0.119727	1.08653	0.781661	0.869942	79.0194	85.7529
cds828	NC_20059.1	870920	871471	89.1326	-0.0199401	1.01392	0.970082	0.983342	87.9372	90.328
cds829	NC_20059.1	871556	872815	118.149	-0.323974	1.25177	0.494387	0.665427	103.662	132.637
cds830	NC_20059.1	872908	874848	70.0452	0.604132	-1.52006	0.267197	0.464951	85.2275	54.8629
cds831	NC_20059.1	874934	877162	109.567	-0.300713	1.23175	0.512208	0.680671	97.2359	121.898
cds832	NC_20059.1	877177	877671	21.6412	0.263746	-1.20059	0.752154	0.851419	23.9612	19.3213
cds833	NC_20059.1	877745	879562	41.4914	1.75446	-3.374	0.0131384	0.0785182	66.7243	16.2585
cds834	NC_20059.1	879925	880353	18.8936	1.42402	-2.68332	0.0956406	0.260413	29.658	8.12926
cds835	NC_20059.1	880466	881734	61.5515	-0.0952668	1.06826	0.859019	0.917698	58.8633	64.2397
cds836	NC_20059.1	881981	884290	144.701	-0.0619356	1.04387	0.899414	0.941524	141.074	148.327
cds837	NC_20059.1	884435	885694	162.957	0.10678	-1.07682	0.848104	0.910213	169.873	156.042
cds838	NC_20059.1	885779	886213	23.0107	0.638202	-1.55639	0.442153	0.622719	29.6129	16.4085
cds839	NC_20059.1	886482	887291	37.3259	0.806693	-1.7492	0.244211	0.438757	48.7136	25.9383
cds840	NC_20059.1	887366	888328	31.9819	-0.0569769	1.04028	0.937952	0.963231	30.9936	32.9701
cds841	NC_20059.1	888403	888969	37.2493	1.85334	-3.61336	0.00434335	0.0365062	60.5467	13.9518
cds842	NC_20059.1	889288	891804	116.634	1.5756	-2.98058	0.000362095	0.00620297	177.538	55.7308
cds843	NC_20059.1	892024	894981	162.796	1.85209	-3.61022	0.000502465	0.00784061	260.255	65.3371
cds844	NC_20059.1	895282	895833	38.3006	0.666449	-1.58716	0.346449	0.54115	48.1679	28.4333
cds845	NC_20059.1	895903	897333	79.3246	0.0720578	-1.05122	0.877128	0.927052	81.4052	77.2441
cds846	NC_20059.1	897364	898338	74.9299	-0.506547	1.42065	0.30724	0.502501	60.6676	89.1923
cds847	NC_20059.1	898397	899014	46.2029	0.862086	-1.81766	0.146499	0.33318	60.645	31.7609
cds848	NC_20059.1	899665	900909	574.412	2.51166	-5.70274	0.0020405	0.0215607	1036.3	112.521
cds849	NC_20059.1	900912	902000	392.345	2.37258	-5.17867	0.00252166	0.0250364	694.78	89.9101
cds850	NC_20059.1	902110	903081	152.928	3.06997	-8.39753	1.12627e-05	0.000448154	282.489	23.3668
cds851	NC_20059.1	903366	903836	288.993	-0.513441	1.42745	0.403154	0.590362	232.594	345.392
cds852	NC_20059.1	904005	905006	53.7137	-0.154396	1.11296	0.790972	0.876614	50.4873	56.94
cds853	NC_20059.1	905296	907107	2910.24	-2.54086	5.81935	0.000223517	0.00425834	665.562	5154.92
cds854	NC_20059.1	907197	907949	357.384	-1.31906	2.49504	0.0316392	0.133322	188.65	526.118
cds855	NC_20059.1	907954	909204	89.3425	-0.384679	1.30557	0.51761	0.68479	75.6527	103.032
cds856	NC_20059.1	909201	909941	32.2019	1.97876	-3.94153	0.0147465	0.0843599	54.7623	9.64154
cds857	NC_20059.1	910053	911060	122.64	-1.23369	2.35168	0.00410721	0.035276	70.6341	174.645
cds858	NC_20059.1	911286	913229	84.9394	1.60166	-3.03491	0.000592844	0.0088955	130.368	39.5106
cds859	NC_20059.1	913291	913635	88.6965	-1.66949	3.18102	5.20853e-05	0.00141758	40.9376	136.456
cds860	NC_20059.1	913561	914598	211.89	-1.37829	2.59959	0.00797562	0.0566585	111.812	311.969
cds861	NC_20059.1	914756	916672	398.32	-0.846182	1.79774	0.121608	0.302193	275.471	521.17
cds862	NC_20059.1	916798	917721	192.846	-0.309007	1.23885	0.535792	0.695688	170.93	214.762
cds863	NC_20059.1	917806	918057	89.1186	-0.43458	1.35152	0.406837	0.593178	75.1665	103.071
cds864	NC_20059.1	918060	919001	98.1823	0.0703694	-1.04999	0.869603	0.923512	101.123	95.2414
cds865	NC_20059.1	919209	919571	198.098	-0.247332	1.18701	0.701677	0.819209	179.242	216.954
cds866	NC_20059.1	919580	920137	60.3455	-0.00717384	1.00498	0.988432	0.992537	60.4233	60.2677
cds867	NC_20059.1	920166	920768	9.48882	0.53931	-1.45328	0.588301	0.734106	12.9285	6.04912
cds868	NC_20059.1	920768	921445	20.3877	-0.0496409	1.03501	0.955568	0.975268	19.6769	21.0984
cds869	NC_20059.1	921526	922743	264.657	-0.793334	1.73307	0.21566	0.408636	185.246	344.068
cds870	NC_20059.1	922817	923875	90.5406	0.403462	-1.32268	0.336158	0.53168	104.025	77.0558
cds871	NC_20059.1	924031	924498	49.0131	0.291015	-1.2235	0.618753	0.758398	54.6201	43.406
cds872	NC_20059.1	924620	925723	210.957	-1.75291	3.37038	0.000229149	0.00433933	90.927	330.987
cds873	NC_20059.1	925734	926831	120.323	-0.192022	1.14236	0.668415	0.795594	111.601	129.044
cds874	NC_20059.1	927140	927400	59.5619	0.367874	-1.29045	0.518016	0.684914	68.1182	51.0057
cds875	NC_20059.1	927536	929074	267.636	1.13843	-2.20141	0.0821479	0.238883	380.704	154.568
cds876	NC_20059.1	929121	929717	34.4756	0.429617	-1.34688	0.541967	0.700092	40.3296	28.6215
cds877	NC_20059.1	929735	930553	154.348	-1.43267	2.69946	0.00146555	0.0170944	79.8319	228.864
cds878	NC_20059.1	930675	931853	53.9813	0.784663	-1.72269	0.181355	0.366793	69.3583	38.6044
cds879	NC_20059.1	932152	932610	58.9692	1.36928	-2.58341	0.00802095	0.0569162	86.4422	31.4961
cds880	NC_20059.1	932675	933295	159.181	0.010151	-1.00706	0.983616	0.990487	160.051	158.31
cds881	NC_20059.1	933299	934357	169.706	-0.00238434	1.00165	0.996662	0.997773	169.642	169.77
cds882	NC_20059.1	934555	935892	215.944	-0.0229796	1.01606	0.962511	0.978859	214.101	217.786
cds883	NC_20059.1	936001	936306	191.155	-1.09701	2.1391	0.0610458	0.203066	115.714	266.597
cds884	NC_20059.1	936325	937740	2375.65	-1.88424	3.69159	0.0051607	0.0414902	863.811	3887.48
cds885	NC_20059.1	937804	938508	162.658	-1.14346	2.2091	0.0138419	0.0808022	98.2674	227.048
cds886	NC_20059.1	938765	939655	2244.72	-1.34461	2.53962	0.0266837	0.118308	1172.97	3316.46
cds887	NC_20059.1	939669	941363	2180.55	-1.25507	2.38679	0.0451306	0.167891	1191.35	3169.74
cds888	NC_20059.1	941422	942381	414.964	-0.89107	1.85455	0.126688	0.308426	279.005	550.924
cds889	NC_20059.1	942378	942518	105.509	-0.812685	1.75648	0.0687032	0.217601	75.1268	135.891
cds890	NC_20059.1	942579	943139	210.932	0.15844	-1.11608	0.773665	0.864951	223.97	197.894
cds891	NC_20059.1	943173	944081	297.247	0.00477893	-1.00332	0.992824	0.995381	297.99	296.504
cds892	NC_20059.1	944253	944870	100.583	0.0344749	-1.02418	0.93287	0.96131	102.067	99.0986
cds893	NC_20059.1	944948	945307	77.765	0.0336396	-1.02359	0.942155	0.965813	78.8508	76.6792
cds894	NC_20059.1	945566	946216	26.8051	1.40957	-2.65658	0.0627972	0.206705	40.9057	12.7044
cds895	NC_20059.1	946368	946787	48.0217	-0.142098	1.10351	0.791142	0.876614	45.6055	50.4378
cds896	NC_20059.1	946801	947541	61.5648	0.47181	-1.38685	0.31748	0.513258	72.1622	50.9674
cds897	NC_20059.1	947704	948711	199.844	-1.29502	2.4538	0.0131917	0.0786506	110.33	289.358
cds898	NC_20059.1	948745	949710	88.248	1.01851	-2.02582	0.0499192	0.179441	120.727	55.7691
cds899	NC_20059.1	949707	950147	41.1704	1.4591	-2.74937	0.0293853	0.126365	63.1343	19.2066
cds900	NC_20059.1	950229	950729	91.7648	0.0771406	-1.05493	0.884272	0.930682	94.5991	88.9305
cds901	NC_20059.1	950780	951463	101.058	0.338776	-1.26468	0.435753	0.617747	113.945	88.1713
cds902	NC_20059.1	951586	952476	56.7571	1.00259	-2.00359	0.087995	0.249249	77.5578	35.9564
cds903	NC_20059.1	952588	953196	17.6231	2.51556	-5.71818	0.00918994	0.0621098	33.7339	1.51228
cds904	NC_20059.1	953297	954196	28.1635	1.24507	-2.3703	0.142008	0.329274	42.6782	13.6488
cds905	NC_20059.1	954321	954629	45.0682	-1.19491	2.2893	0.0325121	0.135636	25.8968	64.2397
cds906	NC_20059.1	954679	955581	35.2971	0.710999	-1.63694	0.309699	0.505078	44.959	25.6352
cds907	NC_20059.1	955601	956473	25.1575	0.483407	-1.39804	0.602489	0.745346	37.6106	12.7044
cds908	NC_20059.1	956470	957252	22.0788	0.430297	-1.34751	0.62873	0.766304	26.3868	17.7708
cds909	NC_20059.1	957595	958083	33.1425	1.95689	-3.88225	0.0109476	0.069805	55.6226	10.6625
cds910	NC_20059.1	958005	958541	87.5773	1.71102	-3.27392	0.000509051	0.00788277	137.156	37.9983
cds911	NC_20059.1	958766	959374	192.025	1.39138	-2.62329	0.0463144	0.171163	290.321	93.7291
cds912	NC_20059.1	959493	959978	63.8294	-0.812385	1.75611	0.0804845	0.237116	45.5365	82.1222
cds913	NC_20059.1	960061	960888	50.3019	0.475105	-1.39002	0.432696	0.615133	59.3161	41.2876
cds914	NC_20059.1	961029	961634	405.577	-1.07948	2.11327	0.0934975	0.257881	243.474	567.68
cds915	NC_20059.1	961730	961921	606.707	-1.09463	2.13558	0.110255	0.284321	356.265	857.149
cds916	NC_20059.1	961981	963111	136.151	-0.0775592	1.05523	0.871589	0.924528	132.749	139.554
cds917	NC_20059.1	963119	966031	238.464	0.129441	-1.09387	0.791137	0.876614	250.032	226.895
cds918	NC_20059.1	966028	966642	107.687	-0.334561	1.26099	0.429246	0.612407	94.8355	120.538
cds919	NC_20059.1	966693	967991	411.94	-0.152323	1.11136	0.80904	0.887267	387.742	436.138
cds920	NC_20059.1	968012	969409	189.581	0.112213	-1.08089	0.826994	0.898292	197.75	181.412
cds921	NC_20059.1	969723	970343	180.613	-0.794368	1.73432	0.15931	0.344367	128.167	233.059
cds922	NC_20059.1	970489	971181	46.9459	-0.624179	1.54133	0.274566	0.471208	35.8926	57.9992
cds923	NC_20059.1	971412	972080	22.8853	0.951555	-1.93396	0.258015	0.454109	32.0836	13.687
cds924	NC_20059.1	972345	972935	110.088	-2.06871	4.1951	6.32696e-07	4.52018e-05	39.8622	180.315
cds925	NC_20059.1	972932	973357	39.349	-0.0297857	1.02086	0.962076	0.978859	39.1492	39.5488
cds926	NC_20059.1	973354	974079	138.608	0.53674	-1.45069	0.346019	0.54088	166.849	110.367
cds927	NC_20059.1	974152	974481	29.9715	1.50932	-2.84677	0.0636384	0.208381	47.2386	12.7044
cds928	NC_20059.1	974478	974825	22.6972	0.232188	-1.17461	0.787969	0.874585	25.2051	20.1892
cds929	NC_20059.1	974983	976113	148.929	1.07613	-2.10838	0.0551957	0.190994	206.735	91.1224
cds930	NC_20059.1	976288	976653	81.7065	-0.41896	1.33696	0.407369	0.593566	69.5308	93.8821
cds931	NC_20059.1	976658	977272	66.3137	-0.414711	1.33303	0.377799	0.569052	56.516	76.1114
cds932	NC_20059.1	977269	978381	70.2675	0.177251	-1.13073	0.72527	0.834971	74.633	65.902
cds933	NC_20059.1	978414	978980	298.015	-1.2471	2.37363	0.0239533	0.111341	167.384	428.647
cds934	NC_20059.1	979165	979320	111.679	-0.495721	1.41003	0.344623	0.539561	91.6664	131.692
cds935	NC_20059.1	979777	980466	189.291	-0.909361	1.87821	0.125347	0.307233	126.164	252.419
cds936	NC_20059.1	980653	984114	190.875	0.578574	-1.49337	0.286289	0.481514	231.492	150.257
cds937	NC_20059.1	984254	985579	241.24	-0.441141	1.35768	0.424418	0.609483	201.705	280.776
cds938	NC_20059.1	985748	988414	596.229	-2.12469	4.3611	0.000103501	0.00240277	199.574	992.884
cds939	NC_20059.1	988440	988721	118.667	-0.982009	1.97521	0.0482061	0.174782	77.7767	159.558
cds940	NC_20059.1	988813	989229	536.629	-1.94382	3.84724	0.000935819	0.012129	197.581	875.676
cds941	NC_20059.1	989471	990403	33.9773	1.3146	-2.48734	0.0669865	0.214378	50.4103	17.5443
cds942	NC_20059.1	990629	991537	74.1524	-0.036682	1.02575	0.934729	0.962026	73.3292	74.9756
cds943	NC_20059.1	991534	991836	45.0748	0.415224	-1.33351	0.470767	0.646791	52.3778	37.7717
cds944	NC_20059.1	992095	992475	27.3229	0.800396	-1.74158	0.271184	0.468569	35.8541	18.7917
cds945	NC_20059.1	992656	993069	147.548	-1.31555	2.48897	0.0248072	0.113345	79.4282	215.668
cds946	NC_20059.1	993890	994600	294.681	-0.417093	1.33523	0.498958	0.669217	247.751	341.611
cds947	NC_20059.1	994638	995135	88.8069	-0.554608	1.46877	0.290034	0.485346	70.8743	106.74
cds948	NC_20059.1	995317	995766	2112.94	-1.89649	3.72307	0.00896816	0.0611095	733.347	3492.52
cds949	NC_20059.1	995763	996290	3296.96	-1.68104	3.20659	0.0223294	0.107736	1312.21	5281.7
cds950	NC_20059.1	996287	996703	701.671	-1.35999	2.56683	0.05517	0.190994	348.787	1054.56
cds951	NC_20059.1	996733	997791	90.8629	-0.616303	1.53294	0.180343	0.366282	70.1111	111.615
cds952	NC_20059.1	998233	999294	239.497	-0.0167831	1.0117	0.975316	0.986139	238.258	240.735
cds953	NC_20059.1	999716	1000057	140.472	0.434354	-1.35131	0.479557	0.653047	164.186	116.758
cds954	NC_20059.1	1002001	1002936	36.8471	0.282538	-1.21633	0.713984	0.826822	40.9124	32.7818
cds955	NC_20059.1	1003102	1004160	87.2644	-0.0416429	1.02929	0.920686	0.9536	85.6749	88.854
cds956	NC_20059.1	1004269	1005759	47.5482	1.1056	-2.15189	0.0820352	0.238714	66.6632	28.4333
cds957	NC_20059.1	1005761	1006714	42.2678	0.602259	-1.51809	0.35319	0.546787	51.7539	32.7818
cds958	NC_20059.1	1006841	1007782	61.4753	0.204898	-1.1526	0.703395	0.820758	65.8958	57.0548
cds959	NC_20059.1	1008072	1008518	94.6019	-0.381738	1.30291	0.405919	0.59234	81.976	107.228
cds960	NC_20059.1	1008576	1009937	74.221	0.995944	-1.99439	0.0340402	0.139421	99.9695	48.4725
cds961	NC_20059.1	1010132	1010404	519.357	-1.27451	2.41916	0.0559913	0.19257	276.92	761.793
cds962	NC_20059.1	1010401	1010700	295.701	-1.08984	2.1285	0.0858045	0.245831	177.161	414.242
cds963	NC_20059.1	1010713	1012362	249.11	-1.01233	2.01716	0.0622598	0.205366	158.807	339.413
cds964	NC_20059.1	1012531	1014000	422.263	-2.46405	5.51764	0.00016628	0.00349632	104.858	739.668
cds965	NC_20059.1	1013997	1014611	254.182	-3.30732	9.89924	5.59421e-07	4.187e-05	33.7804	474.583
cds966	NC_20059.1	1014766	1015314	62.7716	0.598982	-1.51465	0.280878	0.47682	77.1089	48.4342
cds967	NC_20059.1	1015548	1015799	102.748	-0.76451	1.69879	0.149877	0.335672	74.6753	130.821
cds968	NC_20059.1	1016004	1017809	76.5647	0.127233	-1.0922	0.776229	0.866505	79.816	73.3133
cds969	NC_20059.1	1017889	1018887	596.221	-0.942254	1.92153	0.116003	0.294433	389.059	803.384
cds970	NC_20059.1	1018868	1020292	164.136	0.293965	-1.22601	0.526135	0.689702	181.721	146.55
cds971	NC_20059.1	1020394	1021020	78.5331	-0.963175	1.9496	0.0509984	0.181864	51.0476	106.019
cds972	NC_20059.1	1021121	1022128	87.0173	-0.604605	1.52056	0.14283	0.330259	68.016	106.019
cds973	NC_20059.1	1022141	1022629	56.4944	-0.615719	1.53232	0.218506	0.411031	43.9858	69.003
cds974	NC_20059.1	1022710	1023465	27.3015	0.822491	-1.76846	0.308255	0.503638	36.6056	17.9973
cds975	NC_20059.1	1023593	1023949	11.2738	0.287178	-1.22025	0.693221	0.813112	18.0107	4.53684
cds976	NC_20059.1	1024104	1024724	42.516	0.630753	-1.54837	0.280295	0.476146	52.5916	32.4405
cds977	NC_20059.1	1024729	1025085	45.3954	-0.63865	1.55687	0.260291	0.456672	34.6804	56.1104
cds978	NC_20059.1	1025112	1025297	62.0574	-1.21983	2.32919	0.0138792	0.0808699	36.17	87.9448
cds979	NC_20059.1	1025310	1026344	187.357	-1.47203	2.77412	0.00242722	0.024338	94.6589	280.055
cds980	NC_20059.1	1026351	1027010	40.1753	-0.0271276	1.01898	0.96687	0.981863	39.5542	40.7963
cds981	NC_20059.1	1027311	1030793	2625.04	-0.121608	1.08795	0.850522	0.911874	2499.8	2750.28
cds982	NC_20059.1	1030880	1032043	579.433	0.146013	-1.10651	0.792652	0.877668	611.57	547.296
cds983	NC_20059.1	1032070	1033686	604.715	0.351575	-1.27595	0.530213	0.693024	685.047	524.382
cds984	NC_20059.1	1033697	1034080	430.563	0.643079	-1.56166	0.271214	0.468569	534.715	326.412
cds985	NC_20059.1	1034090	1036078	551.95	0.364519	-1.28745	0.541829	0.700058	629.044	474.857
cds986	NC_20059.1	1036075	1036944	210.878	0.211238	-1.15768	0.682664	0.804392	227.793	193.963
cds987	NC_20059.1	1036941	1037729	207.641	0.415397	-1.33367	0.416882	0.602514	239.885	175.398
cds988	NC_20059.1	1037779	1039149	82.78	1.3213	-2.49891	0.00327412	0.0304053	119.924	45.6362
cds989	NC_20059.1	1039400	1040410	72.4085	0.33188	-1.25865	0.448218	0.628598	81.1835	63.6335
cds990	NC_20059.1	1040407	1042047	63.7989	0.698353	-1.62265	0.161389	0.346066	79.5784	48.0194
cds991	NC_20059.1	1042137	1043120	69.1864	0.518399	-1.43236	0.247417	0.441924	82.0358	56.3369
cds992	NC_20059.1	1043180	1045312	123.041	0.476631	-1.39149	0.255396	0.452302	144.148	101.935
cds993	NC_20059.1	1045582	1046916	109.648	0.523265	-1.4372	0.213585	0.406512	129.951	89.3453
cds994	NC_20059.1	1046947	1047891	65.1992	1.13511	-2.19636	0.0190804	0.0971323	90.773	39.6253
cds995	NC_20059.1	1048053	1048784	152.709	0.28408	-1.21763	0.587855	0.733885	169.381	136.038
cds996	NC_20059.1	1049063	1049485	92.9721	-0.551845	1.46596	0.239666	0.435109	74.9356	111.009
cds997	NC_20059.1	1049617	1050000	528.872	-2.58882	6.01605	0.000205454	0.0040664	116.237	941.508
cds998	NC_20059.1	1049960	1050730	338.652	-1.49431	2.81729	0.012156	0.0744614	163.278	514.026
cds999	NC_20059.1	1050717	1051121	101.862	-1.6305	3.09621	0.000178119	0.00368367	47.7244	156
cds1000	NC_20059.1	1051234	1051959	1509.71	-1.11318	2.16322	0.143026	0.330347	849.964	2169.45
cds1001	NC_20059.1	1052180	1052956	762.557	-1.21916	2.32811	0.093555	0.257881	409.306	1115.81
cds1002	NC_20059.1	1053117	1054631	531.574	-1.52876	2.88537	0.00769274	0.0554	252.845	810.304
cds1003	NC_20059.1	1054960	1055355	728.466	-1.14829	2.21652	0.0752151	0.229866	420.372	1036.56
cds1004	NC_20059.1	1055494	1057014	203.898	-0.218189	1.16327	0.66029	0.78906	187.706	220.09
cds1005	NC_20059.1	1057187	1057957	57.8127	-0.132406	1.09612	0.817828	0.893119	54.372	61.2534
cds1006	NC_20059.1	1058015	1059055	173.813	-1.14478	2.21113	0.0220943	0.107099	103.601	244.025
cds1007	NC_20059.1	1059362	1060249	216.63	-1.12844	2.18623	0.0234959	0.110402	131.006	302.254
cds1008	NC_20059.1	1060293	1060976	51.7555	0.193279	-1.14336	0.791823	0.87706	55.5682	47.9429
cds1009	NC_20059.1	1061083	1061694	117.062	-1.43287	2.69983	0.000771466	0.0104983	60.653	173.471
cds1010	NC_20059.1	1061758	1062990	66.0041	-0.0938951	1.06725	0.863003	0.920234	63.3083	68.7
cds1011	NC_20059.1	1062987	1063673	24.4938	1.0204	-2.02848	0.211145	0.403789	34.8093	14.1784
cds1012	NC_20059.1	1063782	1064597	44.2326	0.147997	-1.10803	0.825599	0.897707	46.6863	41.779
cds1013	NC_20059.1	1064773	1065117	22.4417	0.208113	-1.15518	0.795222	0.879192	24.3528	20.5306
cds1014	NC_20059.1	1065122	1065772	120.665	-0.970389	1.95937	0.0508289	0.181555	79.5809	161.749
cds1015	NC_20059.1	1066045	1066647	1042.13	-0.549883	1.46397	0.460802	0.638542	807.742	1276.53
cds1016	NC_20059.1	1066772	1067614	50.9595	0.985029	-1.97935	0.0731823	0.226426	69.252	32.667
cds1017	NC_20059.1	1067698	1068396	126.076	-0.724467	1.65229	0.126286	0.308213	93.6924	158.46
cds1018	NC_20059.1	1068525	1069160	43.1346	2.33001	-5.02808	0.000344237	0.00592937	74.3209	11.9482
cds1019	NC_20059.1	1069311	1069754	86.6117	0.149975	-1.10955	0.749745	0.850072	91.8191	81.4043
cds1020	NC_20059.1	1069907	1070821	43.8825	1.02836	-2.03971	0.106428	0.278681	60.3144	27.4506
cds1021	NC_20059.1	1070825	1071604	45.0586	-0.89574	1.86056	0.13659	0.321868	29.6965	60.4207
cds1022	NC_20059.1	1071704	1072330	114.098	-0.169605	1.12475	0.679591	0.802142	107.204	120.991
cds1023	NC_20059.1	1072429	1072875	33.7586	-1.00466	2.00647	0.124474	0.30617	20.8983	46.6189
cds1024	NC_20059.1	1073117	1073530	791.575	-2.07638	4.21746	0.00047743	0.00760417	266.834	1316.32
cds1025	NC_20059.1	1073720	1073992	36.7872	-0.861651	1.81712	0.165917	0.349805	24.7989	48.7755
cds1026	NC_20059.1	1074026	1075021	72.5858	-0.0653367	1.04633	0.886237	0.93189	70.496	74.6756
cds1027	NC_20059.1	1075107	1076108	107.6	-0.0415975	1.02925	0.927902	0.957888	106.499	108.702
cds1028	NC_20059.1	1076192	1076728	51.0023	0.765382	-1.69982	0.206048	0.397126	65.6687	36.336
cds1029	NC_20059.1	1076802	1078307	791.548	-1.04113	2.05783	0.12315	0.304223	480.454	1102.64
cds1030	NC_20059.1	1078377	1078904	144.888	0.0262121	-1.01833	0.964604	0.980511	146.817	142.958
cds1031	NC_20059.1	1078926	1081019	502.362	0.248388	-1.18788	0.708867	0.824388	552.067	452.658
cds1032	NC_20059.1	1081303	1081692	55.1456	0.21292	-1.15903	0.727017	0.835758	60.1563	50.1348
cds1033	NC_20059.1	1081768	1082100	100.041	-0.128783	1.09337	0.825552	0.897707	95.6904	104.392
cds1034	NC_20059.1	1082104	1083015	197.206	0.203901	-1.15181	0.757377	0.855331	213.532	180.879
cds1035	NC_20059.1	1083279	1084058	58.1289	-0.607717	1.52385	0.250114	0.445429	44.7599	71.498
cds1036	NC_20059.1	1084133	1085302	114.176	0.243615	-1.18396	0.577645	0.725685	124.641	103.712
cds1037	NC_20059.1	1085404	1086270	148.666	-0.180298	1.13312	0.69517	0.814487	139.174	158.157
cds1038	NC_20059.1	1086594	1087262	100.71	-1.2709	2.41312	0.00682772	0.0511631	56.1151	145.306
cds1039	NC_20059.1	1087237	1087752	37.0732	-0.596284	1.51182	0.360188	0.552993	28.2454	45.901
cds1040	NC_20059.1	1088112	1090508	59.6816	1.36083	-2.56833	0.0525486	0.185392	89.4176	29.9455
cds1041	NC_20059.1	1090505	1090924	8.88427	0.901869	-1.86848	0.362656	0.555695	13.4582	4.3103
cds1042	NC_20059.1	1090924	1091301	12.6693	1.35188	-2.55244	0.155897	0.341516	20.4987	4.8399
cds1043	NC_20059.1	1091369	1092865	42.3899	1.36924	-2.58334	0.0381433	0.150067	63.5313	21.2484
cds1044	NC_20059.1	1092862	1093335	16.0492	1.32086	-2.49814	0.137345	0.323162	24.9901	7.10832
cds1045	NC_20059.1	1093332	1093706	20.6188	0.813591	-1.75758	0.331129	0.526796	27.8153	13.4222
cds1046	NC_20059.1	1093706	1094071	16.2048	1.31376	-2.48589	0.133495	0.317309	25.0365	7.37312
cds1047	NC_20059.1	1094605	1095036	183.612	-0.33561	1.26191	0.553149	0.708279	160.667	206.556
cds1048	NC_20059.1	1095109	1095531	399.03	-1.38785	2.61688	0.0340088	0.139383	200.179	597.881
cds1049	NC_20059.1	1095662	1096126	143.469	0.0702125	-1.04987	0.899911	0.941666	147.684	139.254
cds1050	NC_20059.1	1096621	1098132	81.2565	0.81843	-1.76349	0.0955473	0.260271	104.967	57.5462
cds1051	NC_20059.1	1098104	1099129	59.1649	1.95819	-3.88574	0.000936839	0.012129	96.4752	21.8546
cds1052	NC_20059.1	1099224	1099583	30.5098	-0.565486	1.47989	0.394177	0.585089	23.7009	37.3187
cds1053	NC_20059.1	1099591	1100610	111.563	0.532074	-1.44601	0.254581	0.451367	132.909	90.2162
cds1054	NC_20059.1	1101041	1101247	257.154	-0.808445	1.75132	0.223571	0.415687	177.684	336.624
cds1055	NC_20059.1	1101772	1101939	187.027	-1.52471	2.87728	0.00935383	0.0627615	89.1943	284.859
cds1056	NC_20059.1	1102137	1102685	26.4038	1.0214	-2.02989	0.162312	0.346079	36.814	15.9937
cds1057	NC_20059.1	1102678	1103265	34.8156	0.520828	-1.43478	0.419491	0.605033	41.7275	27.9037
cds1058	NC_20059.1	1103481	1105598	616.113	-1.02849	2.03988	0.0858038	0.245831	384.344	847.881
cds1059	NC_20059.1	1105858	1106352	169.394	-1.36194	2.5703	0.01288	0.077638	89.7772	249.012
cds1060	NC_20059.1	1106330	1106689	98.4091	-1.01607	2.0224	0.0171127	0.0910217	63.8021	133.016
cds1061	NC_20059.1	1106819	1107127	19.7335	0.12623	-1.09144	0.88065	0.9285	20.6753	18.7917
cds1062	NC_20059.1	1107694	1107948	105.48	-0.532201	1.44613	0.290681	0.485652	85.3933	125.567
cds1063	NC_20059.1	1108072	1108743	210.968	-0.252488	1.19126	0.671814	0.796835	190.957	230.979
cds1064	NC_20059.1	1108706	1110130	118.423	0.413118	-1.33156	0.375133	0.56653	136.726	100.12
cds1065	NC_20059.1	1110222	1110653	44.828	-0.253573	1.19216	0.653236	0.783908	40.7305	48.9256
cds1066	NC_20059.1	1110749	1111891	128.397	-1.40691	2.65169	0.00101619	0.0130117	67.5553	189.238
cds1067	NC_20059.1	1111888	1112337	48.6458	-0.849821	1.80228	0.133583	0.317375	33.1285	64.1631
cds1068	NC_20059.1	1112334	1114322	164.537	-0.490544	1.40497	0.385114	0.576353	133.749	195.326
cds1069	NC_20059.1	1114319	1114825	32.5251	0.00349815	-1.00243	0.996049	0.997773	32.3067	32.7436
cds1070	NC_20059.1	1114994	1116547	2772.64	-1.52311	2.87409	0.0333193	0.137594	1239.39	4305.89
cds1071	NC_20059.1	1116733	1117410	175.399	-0.408377	1.32719	0.492338	0.664376	148.36	202.437
cds1072	NC_20059.1	1117407	1118822	98.392	0.256452	-1.19454	0.537307	0.696505	107.78	89.004
cds1073	NC_20059.1	1118976	1121936	121.567	0.481819	-1.3965	0.297619	0.493488	142.787	100.346
cds1074	NC_20059.1	1121937	1124252	276.871	0.737995	-1.66786	0.194482	0.383294	352.935	200.807
cds1075	NC_20059.1	1124482	1127130	156.166	0.287905	-1.22087	0.522981	0.687995	172.663	139.668
cds1076	NC_20059.1	1127600	1128457	65.9033	-0.064072	1.04541	0.887209	0.932288	64.3159	67.4908
cds1077	NC_20059.1	1128467	1128622	53.3343	-3.34677	10.1737	1.54634e-09	4.41901e-07	7.53167	99.1369
cds1078	NC_20059.1	1128683	1128811	320.169	-5.31303	39.754	5.83816e-22	3.67045e-18	11.1787	629.16
cds1079	NC_20059.1	1129015	1129902	88.842	0.481771	-1.39646	0.399462	0.588233	104.712	72.972
cds1080	NC_20059.1	1129957	1131246	31.1691	1.58579	-3.00172	0.0567554	0.19403	50.1634	12.1748
cds1081	NC_20059.1	1131464	1134583	115.416	0.324208	-1.25198	0.504815	0.674266	128.936	101.897
cds1082	NC_20059.1	1134580	1135815	80.7034	-0.463444	1.37883	0.271454	0.468612	66.9951	94.4117
cds1083	NC_20059.1	1136240	1137028	57.9653	0.570205	-1.48473	0.350167	0.544252	70.2943	45.6362
cds1084	NC_20059.1	1137320	1138984	500.196	-1.71032	3.27234	0.00339498	0.031114	212.245	788.146
cds1085	NC_20059.1	1138991	1139518	25.037	0.957691	-1.9422	0.221092	0.413938	34.5716	15.5024
cds1086	NC_20059.1	1139603	1140523	35.4371	2.82194	-7.07114	0.000342325	0.00592937	65.5812	5.29298
cds1087	NC_20059.1	1140662	1141135	22.3059	0.97028	-1.95922	0.244258	0.438757	31.4543	13.1574
cds1088	NC_20059.1	1141202	1142575	227.308	-1.41718	2.67063	0.00721942	0.0531481	117.048	337.569
cds1089	NC_20059.1	1142930	1143943	159.627	-0.924168	1.89759	0.0552062	0.190994	107.52	211.734
cds1090	NC_20059.1	1144048	1144452	129.971	-0.917114	1.88833	0.0990851	0.266217	86.9214	173.021
cds1091	NC_20059.1	1144417	1145634	91.9901	0.377804	-1.29936	0.408333	0.594395	105.186	78.7946
cds1092	NC_20059.1	1145952	1146899	308.661	-2.14688	4.42869	5.6396e-05	0.00148352	102.844	514.479
cds1093	NC_20059.1	1146905	1148245	85.0223	-0.93153	1.9073	0.0636599	0.208381	56.3528	113.692
cds1094	NC_20059.1	1148535	1149902	48.5272	0.920524	-1.8928	0.170322	0.355095	65.7113	31.343
cds1095	NC_20059.1	1149903	1150517	40.7507	-0.238849	1.18005	0.714972	0.827357	36.583	44.9183
cds1096	NC_20059.1	1150568	1151590	87.5585	-0.726282	1.65437	0.0744476	0.2291	65.0912	110.026
cds1097	NC_20059.1	1151735	1152652	38.8481	0.946961	-1.92781	0.180536	0.366282	53.1585	24.5378
cds1098	NC_20059.1	1152668	1153915	81.496	-0.0861636	1.06154	0.850465	0.911874	79.2809	83.711
cds1099	NC_20059.1	1153920	1154300	64.5295	-0.287654	1.22065	0.583187	0.730079	58.0906	70.9684
cds1100	NC_20059.1	1154318	1154680	55.6358	0.788499	-1.72728	0.192288	0.38076	72.5936	38.6779
cds1101	NC_20059.1	1154691	1155050	57.7565	0.0494903	-1.0349	0.919633	0.952666	58.9496	56.5635
cds1102	NC_20059.1	1155453	1155779	61.4285	0.726252	-1.65434	0.224464	0.4169	78.4684	44.3887
cds1103	NC_20059.1	1155821	1157323	508.293	0.332088	-1.25883	0.641662	0.774864	577.047	439.539
cds1104	NC_20059.1	1157443	1157619	104.289	0.366324	-1.28906	0.450438	0.629738	118.4	90.178
cds1105	NC_20059.1	1157824	1158162	228.225	-1.41665	2.66965	0.00324191	0.0302576	118.505	337.945
cds1106	NC_20059.1	1158628	1158891	47.8296	1.60444	-3.04078	0.0052075	0.0417597	73.843	21.8163
cds1107	NC_20059.1	1159022	1160134	49.8222	0.468099	-1.38329	0.404392	0.591211	58.242	41.4024
cds1108	NC_20059.1	1160313	1160912	46.2981	0.179107	-1.13218	0.751567	0.851063	49.1902	43.406
cds1109	NC_20059.1	1161040	1161921	71.6685	-0.290383	1.22296	0.522979	0.687995	64.3159	79.0211
cds1110	NC_20059.1	1161890	1162798	148.838	-1.16559	2.24325	0.0213958	0.104819	88.5173	209.16
cds1111	NC_20059.1	1162815	1163207	58.8587	1.06543	-2.09279	0.051411	0.183024	81.7609	35.9564
cds1112	NC_20059.1	1163524	1163958	43.0349	0.257688	-1.19556	0.716048	0.82784	47.2771	38.7927
cds1113	NC_20059.1	1164023	1165390	44.5034	0.706906	-1.6323	0.346544	0.541163	57.0193	31.9874
cds1114	NC_20059.1	1165454	1166251	55.4831	0.89753	-1.86287	0.0826696	0.239956	73.4593	37.5069
cds1115	NC_20059.1	1166322	1167239	34.8218	0.777714	-1.71441	0.219388	0.412113	45.0294	24.6143
cds1116	NC_20059.1	1167307	1169157	104.436	0.175189	-1.12911	0.698112	0.816564	110.641	98.2307
cds1117	NC_20059.1	1169183	1171117	84.0699	0.627952	-1.54537	0.185297	0.37148	102.994	65.1458
cds1118	NC_20059.1	1171297	1172169	49.4543	-0.406339	1.32532	0.470385	0.646548	41.5125	57.3961
cds1119	NC_20059.1	1172404	1173522	75.0292	0.223258	-1.16737	0.642201	0.775253	80.7905	69.2678
cds1120	NC_20059.1	1173664	1174881	209.837	-0.901552	1.86807	0.0708785	0.222029	142.223	277.451
cds1121	NC_20059.1	1175175	1176089	79.0444	0.594412	-1.50986	0.175167	0.360291	96.2707	61.8182
cds1122	NC_20059.1	1176209	1176937	20.9429	0.643575	-1.5622	0.439347	0.621132	26.6483	15.2376
cds1123	NC_20059.1	1176934	1177254	10.2838	1.76552	-3.39998	0.0726681	0.225947	18.5258	2.04188
cds1124	NC_20059.1	1177795	1178844	3939.95	0.161519	-1.11846	0.840496	0.907158	4216.7	3663.2
cds1125	NC_20059.1	1179309	1180376	82.9312	1.18117	-2.26761	0.0151774	0.0854111	117.125	48.7373
cds1126	NC_20059.1	1180498	1181391	53.8101	0.149286	-1.10902	0.774565	0.865545	56.6528	50.9674
cds1127	NC_20059.1	1181468	1183504	529.902	-1.08047	2.11472	0.0494334	0.178	324.852	734.952
cds1128	NC_20059.1	1183737	1184621	173.677	-0.843693	1.79464	0.074555	0.229319	121.516	225.839
cds1129	NC_20059.1	1184754	1185233	488.913	-1.99813	3.99483	0.00118998	0.0146694	171.385	806.441
cds1130	NC_20059.1	1185512	1186096	496.507	-0.462387	1.37782	0.516683	0.684158	404.239	588.775
cds1131	NC_20059.1	1186408	1186806	387.306	-1.68822	3.2226	0.0064137	0.0487581	164.706	609.906
cds1132	NC_20059.1	1186907	1189138	288.936	-0.676601	1.59837	0.195077	0.384225	217.549	360.323
cds1133	NC_20059.1	1189319	1189468	130.099	-1.89144	3.71005	0.00109347	0.0138045	50.2827	209.916
cds1134	NC_20059.1	1189690	1190277	165.623	-1.10789	2.1553	0.0447474	0.166762	100.572	230.673
cds1135	NC_20059.1	1190318	1190722	77.7941	-0.734685	1.66403	0.128182	0.309679	57.6989	97.8894
cds1136	NC_20059.1	1190837	1191583	227.91	-0.56243	1.47675	0.31759	0.513258	180.338	275.483
cds1137	NC_20059.1	1191580	1192299	95.4101	-0.273954	1.20912	0.534803	0.695688	86.3904	104.43
cds1138	NC_20059.1	1192320	1193264	93.479	-0.223797	1.1678	0.621737	0.76033	85.8527	101.105
cds1139	NC_20059.1	1193350	1194105	71.1955	0.393445	-1.31353	0.371692	0.563498	81.2525	61.1386
cds1140	NC_20059.1	1194436	1194807	72.748	-0.511922	1.42595	0.252256	0.448511	59.0253	86.4708
cds1141	NC_20059.1	1194866	1195633	98.8722	-0.249484	1.18878	0.564833	0.71624	90.137	107.607
cds1142	NC_20059.1	1195703	1196383	258.191	0.327481	-1.25482	0.630487	0.766558	292.171	224.212
cds1143	NC_20059.1	1196455	1199700	325.257	0.95891	-1.94384	0.093733	0.257881	439.387	211.128
cds1144	NC_20059.1	1199823	1200671	55.0188	0.0789171	-1.05622	0.904379	0.943706	56.69	53.3476
cds1145	NC_20059.1	1200681	1201334	33.549	1.29482	-2.45346	0.0954694	0.260172	50.3864	16.7116
cds1146	NC_20059.1	1201405	1204152	98.0267	0.935549	-1.91262	0.0899549	0.252589	130.716	65.3371
cds1147	NC_20059.1	1204445	1204783	122.274	-0.0509135	1.03592	0.938284	0.963415	120.153	124.396
cds1148	NC_20059.1	1204933	1205445	44.1512	-0.94893	1.93044	0.0964141	0.261951	28.7526	59.5498
cds1149	NC_20059.1	1205562	1206080	72.2791	-0.128291	1.093	0.772264	0.864738	69.0529	75.5052
cds1150	NC_20059.1	1206077	1206694	124.131	-0.654108	1.57364	0.255303	0.452266	94.3389	153.923
cds1151	NC_20059.1	1206691	1207530	468.707	-1.38945	2.61978	0.0319581	0.134305	235.436	701.979
cds1152	NC_20059.1	1207708	1208466	434.709	1.33839	-2.52869	0.0741322	0.228465	655.527	213.891
cds1153	NC_20059.1	1208483	1208740	841.326	0.304819	-1.23526	0.647131	0.779088	942.892	739.759
cds1154	NC_20059.1	1208845	1209351	115.324	0.711474	-1.63748	0.118489	0.297757	144.857	85.7911
cds1155	NC_20059.1	1209371	1209790	21.458	1.49643	-2.82144	0.0668938	0.214354	33.7657	9.1502
cds1156	NC_20059.1	1209953	1210273	13.4656	0.688388	-1.61148	0.450966	0.630042	17.781	9.1502
cds1157	NC_20059.1	1210317	1211081	95.947	-0.951856	1.93436	0.018764	0.096223	64.3238	127.57
cds1158	NC_20059.1	1211157	1211297	182.065	-1.36018	2.56717	0.026519	0.117907	94.623	269.507
cds1159	NC_20059.1	1211621	1212481	79.8581	0.231434	-1.174	0.649029	0.780599	87.3503	72.3659
cds1160	NC_20059.1	1212604	1213302	105.691	-1.00938	2.01305	0.0194711	0.0983253	68.7236	142.658
cds1161	NC_20059.1	1213609	1214307	12.5409	2.17204	-4.50661	0.0257991	0.115774	23.5695	1.51228
cds1162	NC_20059.1	1214440	1216326	78.6937	0.907856	-1.87626	0.115179	0.293289	104.643	52.7445
cds1163	NC_20059.1	1216530	1218572	518.259	-0.152136	1.11121	0.806752	0.886406	487.898	548.62
cds1164	NC_20059.1	1218728	1219351	196.23	-0.0165276	1.01152	0.979403	0.988523	195.281	197.179
cds1165	NC_20059.1	1219380	1220291	73.2687	-0.290288	1.22288	0.507176	0.676271	65.3979	81.1395
cds1166	NC_20059.1	1220400	1222016	75.6993	0.47137	-1.38643	0.357921	0.550587	88.4829	62.9157
cds1167	NC_20059.1	1222107	1223066	90.7665	-0.186393	1.13792	0.653557	0.784058	84.3233	97.2098
cds1168	NC_20059.1	1223063	1223539	50.1437	-0.364755	1.28766	0.4908	0.663272	43.1561	57.1313
cds1169	NC_20059.1	1223532	1224023	28.4012	0.180471	-1.13325	0.795845	0.879192	30.4493	26.3531
cds1170	NC_20059.1	1224020	1224502	22.1208	-0.497212	1.41148	0.523316	0.688158	17.3588	26.8827
cds1171	NC_20059.1	1224499	1225086	23.6164	0.910328	-1.87947	0.286424	0.481612	32.7514	14.4814
cds1172	NC_20059.1	1225068	1226459	79.4907	-1.17446	2.25708	0.0229805	0.10904	46.3106	112.671
cds1173	NC_20059.1	1226682	1227422	89.3191	0.397947	-1.31763	0.344397	0.539561	102.074	76.5644
cds1174	NC_20059.1	1227494	1228978	1522.77	-1.91041	3.75915	0.00439956	0.0368601	545.492	2500.05
cds1175	NC_20059.1	1229143	1229748	88.3011	0.0369701	-1.02596	0.931897	0.960937	89.2223	87.3799
cds1176	NC_20059.1	1229840	1231243	129.922	-0.402611	1.3219	0.38716	0.577754	110.572	149.272
cds1177	NC_20059.1	1231397	1232032	38.3477	1.187	-2.27679	0.0615592	0.204018	54.8791	21.8163
cds1178	NC_20059.1	1232054	1233217	121.151	-0.166725	1.12251	0.694557	0.814223	113.899	128.403
cds1179	NC_20059.1	1233537	1234037	75.3059	-0.137405	1.09993	0.761474	0.857955	71.8555	78.7563
cds1180	NC_20059.1	1234235	1234876	32.6491	1.11208	-2.16158	0.106456	0.278681	46.28	19.0183
cds1181	NC_20059.1	1235025	1235360	45.365	-0.458114	1.37374	0.408528	0.594541	37.7207	53.0093
cds1182	NC_20059.1	1235365	1235844	72.1234	-0.283239	1.21692	0.520583	0.686288	64.9226	79.3242
cds1183	NC_20059.1	1236121	1236978	224.917	-1.54024	2.90843	0.00265412	0.0259509	107.962	341.873
cds1184	NC_20059.1	1237148	1237852	65.5505	-0.892097	1.85587	0.0574206	0.195243	44.7067	86.3942
cds1185	NC_20059.1	1237849	1238151	48.8197	-0.580195	1.49505	0.305031	0.500222	38.581	59.0584
cds1186	NC_20059.1	1238211	1239707	394.929	-0.0541929	1.03828	0.937661	0.963099	386.617	403.241
cds1187	NC_20059.1	1240057	1240500	118.333	-0.965374	1.95257	0.0549007	0.190591	78.1683	158.498
cds1188	NC_20059.1	1240509	1242155	105.557	0.0231344	-1.01616	0.954666	0.974823	106.305	104.809
cds1189	NC_20059.1	1242173	1243240	62.8084	0.0355274	-1.02493	0.943362	0.96688	64.0251	61.5917
cds1190	NC_20059.1	1243336	1243914	156.426	-2.40654	5.302	2.03033e-05	0.000729409	42.6251	270.228
cds1191	NC_20059.1	1243934	1244905	79.1726	-0.767041	1.70178	0.177724	0.36254	56.3369	102.008
cds1192	NC_20059.1	1245080	1245328	205.981	-3.10524	8.60538	1.13833e-06	7.45488e-05	32.5443	379.418
cds1193	NC_20059.1	1245341	1245787	493.546	-3.60985	12.2088	4.51523e-09	9.46242e-07	55.9611	931.13
cds1194	NC_20059.1	1246179	1246922	43.6806	0.334556	-1.26099	0.560426	0.713238	49.0216	38.3396
cds1195	NC_20059.1	1247056	1248270	131.255	0.583123	-1.49809	0.192011	0.380332	158.644	103.865
cds1196	NC_20059.1	1248321	1249364	62.1663	1.63579	-3.10758	0.00258875	0.0254702	96.1259	28.2067
cds1197	NC_20059.1	1249559	1250503	85.7904	-0.953435	1.93648	0.0387113	0.15126	56.9064	114.674
cds1198	NC_20059.1	1250529	1251266	94.2398	-0.616687	1.53335	0.134184	0.318464	73.6903	114.789
cds1199	NC_20059.1	1251553	1251789	284.826	-0.922424	1.8953	0.143372	0.330902	186.827	382.825
cds1200	NC_20059.1	1251904	1253166	111.705	-0.579868	1.49471	0.161692	0.346079	88.808	134.602
cds1201	NC_20059.1	1253379	1254593	196.697	-0.934188	1.91081	0.0639355	0.208688	131.336	262.057
cds1202	NC_20059.1	1254702	1255589	67.538	0.456259	-1.37198	0.326921	0.52339	79.0805	55.9956
cds1203	NC_20059.1	1255593	1256255	56.7231	0.469589	-1.38471	0.372404	0.563763	66.7507	46.6954
cds1204	NC_20059.1	1256262	1257089	62.3819	0.486351	-1.4009	0.330896	0.526796	73.2668	51.497
cds1205	NC_20059.1	1257089	1258120	192.56	-0.90485	1.87235	0.0561864	0.192608	130.813	254.308
cds1206	NC_20059.1	1258128	1259072	878.713	-1.48023	2.78994	0.0228796	0.108768	417.293	1340.13
cds1207	NC_20059.1	1259282	1261687	471.229	-0.156313	1.11444	0.795053	0.879192	443.142	499.315
cds1208	NC_20059.1	1261688	1262773	142.46	0.00217704	-1.00151	0.9963	0.997773	142.945	141.975
cds1209	NC_20059.1	1262770	1263996	108.452	0.153273	-1.11209	0.711478	0.826355	114.743	102.161
cds1210	NC_20059.1	1264050	1264832	27.9433	1.5551	-2.93854	0.0392654	0.152153	43.9766	11.91
cds1211	NC_20059.1	1265036	1266532	164.512	-0.584254	1.49926	0.247884	0.442615	129.347	199.677
cds1212	NC_20059.1	1266666	1267115	140.847	0.519918	-1.43387	0.432992	0.615139	169.776	111.918
cds1213	NC_20059.1	1267144	1267689	81.5047	-0.525097	1.43903	0.281862	0.477771	66.444	96.5654
cds1214	NC_20059.1	1267765	1268688	63.3473	0.056021	-1.03959	0.908582	0.946992	64.9146	61.7799
cds1215	NC_20059.1	1268916	1269491	29.7917	2.03498	-4.09817	0.0181582	0.0949754	52.0221	7.5614
cds1216	NC_20059.1	1269491	1271260	77.2161	0.98485	-1.97911	0.0880517	0.249249	104.75	49.6817
cds1217	NC_20059.1	1271353	1271595	39.9081	0.638731	-1.55696	0.284868	0.480152	49.6442	30.1721
cds1218	NC_20059.1	1271875	1272984	210.598	-0.213155	1.15922	0.684836	0.805983	193.995	227.201
cds1219	NC_20059.1	1273126	1275186	102.829	0.584185	-1.49919	0.258222	0.454109	124.897	80.76
cds1220	NC_20059.1	1275303	1276196	41.3804	0.706368	-1.63169	0.273778	0.4708	52.9301	29.8308
cds1221	NC_20059.1	1276301	1278190	91.1217	0.110572	-1.07966	0.824422	0.897047	94.5634	87.68
cds1222	NC_20059.1	1278255	1278884	60.8634	0.0267998	-1.01875	0.95522	0.975231	61.3061	60.4207
cds1223	NC_20059.1	1278897	1279406	29.4307	1.30613	-2.47277	0.0814463	0.238074	44.1916	14.6697
cds1224	NC_20059.1	1279597	1280019	95.2452	-1.53333	2.89454	0.000308662	0.00551296	47.4562	143.034
cds1225	NC_20059.1	1280374	1280895	782.299	-1.77128	3.41356	0.0231178	0.109302	282.207	1282.39
cds1226	NC_20059.1	1280892	1281440	825.077	-1.8144	3.51712	0.0218401	0.10603	285.263	1364.89
cds1227	NC_20059.1	1281508	1282404	158.475	-0.703174	1.62808	0.210843	0.403645	117.656	199.295
cds1228	NC_20059.1	1282408	1282875	132.537	0.271049	-1.20668	0.666008	0.793507	146.88	118.193
cds1229	NC_20059.1	1283002	1283259	161.602	-0.00626002	1.00435	0.991272	0.994435	161.528	161.676
cds1230	NC_20059.1	1283256	1283843	118.989	0.356617	-1.28042	0.47491	0.650101	134.946	103.032
cds1231	NC_20059.1	1284055	1286097	394.889	-0.382061	1.3032	0.519267	0.685203	337.649	452.128
cds1232	NC_20059.1	1286094	1286861	411.296	-0.956987	1.94125	0.141351	0.328652	263.384	559.209
cds1233	NC_20059.1	1287224	1287856	2021.75	-1.36922	2.58331	0.0310028	0.131344	1031.4	3012.1
cds1234	NC_20059.1	1287961	1288554	30.7148	1.09762	-2.14001	0.107039	0.279699	43.4322	17.9973
cds1235	NC_20059.1	1288588	1289439	52.5293	-0.0699829	1.0497	0.903199	0.943023	50.7634	54.2951
cds1236	NC_20059.1	1289488	1291644	167.728	0.363874	-1.28688	0.437428	0.618975	190	145.456
cds1237	NC_20059.1	1291641	1292234	40.6473	1.28248	-2.43257	0.039878	0.15389	59.5165	21.778
cds1238	NC_20059.1	1292366	1293535	77.517	0.395728	-1.31561	0.39716	0.587371	88.2611	66.7729
cds1239	NC_20059.1	1293591	1294262	50.6752	-0.170021	1.12507	0.765671	0.860678	47.0554	54.2951
cds1240	NC_20059.1	1294259	1295332	164.128	-1.24153	2.36449	0.00676889	0.0507829	94.2898	233.965
cds1241	NC_20059.1	1295555	1296685	113.933	-1.13768	2.20027	0.00527529	0.042049	69.3675	158.498
cds1242	NC_20059.1	1296688	1297401	81.0514	-1.13368	2.19418	0.00776706	0.0556801	49.3906	112.712
cds1243	NC_20059.1	1297477	1299678	286.566	-0.539091	1.45306	0.289873	0.485334	229.856	343.276
cds1244	NC_20059.1	1299690	1301210	67.4169	-0.0777436	1.05537	0.877016	0.927052	64.9598	69.874
cds1245	NC_20059.1	1301359	1302720	36.034	4.76334	-27.1586	1.01322e-07	9.80016e-06	72.068	0
cds1246	NC_20059.1	1302881	1303933	214.942	-0.106533	1.07664	0.865422	0.921251	206.352	223.532
cds1247	NC_20059.1	1304125	1305270	132.595	-0.243081	1.18352	0.568554	0.718781	120.946	144.243
cds1248	NC_20059.1	1305441	1306832	80.1871	-0.2155	1.16111	0.646626	0.7788	73.2974	87.0769
cds1249	NC_20059.1	1307958	1308152	14.3865	-0.108604	1.07818	0.903233	0.943023	13.5737	15.1993
cds1250	NC_20059.1	1308147	1309937	128.354	-0.669946	1.59101	0.207392	0.398372	96.3982	160.311
cds1251	NC_20059.1	1310014	1311183	49.1696	0.587672	-1.50282	0.397687	0.587467	60.6822	37.657
cds1252	NC_20059.1	1311250	1311912	124.343	-0.471671	1.38671	0.394372	0.585089	102.968	145.717
cds1253	NC_20059.1	1311973	1313160	421.724	-1.06448	2.09141	0.0800106	0.236256	257.662	585.786
cds1254	NC_20059.1	1313392	1315650	176.571	0.183094	-1.13532	0.696942	0.815733	188.403	164.739
cds1255	NC_20059.1	1315761	1316150	278.091	-1.40906	2.65564	0.0241941	0.111646	139.516	416.666
cds1256	NC_20059.1	1316147	1316368	531.359	-2.08402	4.23988	0.00146419	0.0170944	171.878	890.84
cds1257	NC_20059.1	1316419	1317315	111.521	0.328314	-1.25555	0.496464	0.666795	125.417	97.6246
cds1258	NC_20059.1	1317316	1318095	360.097	-0.500267	1.41447	0.456461	0.634764	289.62	430.574
cds1259	NC_20059.1	1318278	1318736	918.196	-2.38137	5.21033	0.000249406	0.00464783	243.696	1592.7
cds1260	NC_20059.1	1318812	1319825	405.319	-2.016	4.04462	0.00019458	0.0039462	145.793	664.845
cds1261	NC_20059.1	1319969	1320409	37.8063	0.50199	-1.41617	0.412507	0.59853	45.2139	30.3986
cds1262	NC_20059.1	1320540	1321058	84.2042	1.21896	-2.32778	0.00834773	0.0588365	119.103	49.3051
cds1263	NC_20059.1	1321291	1322148	100.239	0.737675	-1.66749	0.0791142	0.235835	126.751	73.7282
cds1264	NC_20059.1	1322796	1324109	526.47	-1.09575	2.13725	0.0732828	0.226525	315.882	737.058
cds1265	NC_20059.1	1324286	1325584	371.572	-0.786761	1.7252	0.202075	0.392718	261.824	481.321
cds1266	NC_20059.1	1325594	1326070	72.4499	-0.372463	1.29456	0.440039	0.621533	63.0041	81.8957
cds1267	NC_20059.1	1326067	1327182	104.039	-0.244906	1.18502	0.547544	0.704258	95.0267	113.05
cds1268	NC_20059.1	1327182	1327802	422.022	-1.59758	3.02636	0.0186839	0.096047	184.156	659.887
cds1269	NC_20059.1	1327850	1328332	44.6536	0.025021	-1.01749	0.964128	0.980186	45.1833	44.1239
cds1270	NC_20059.1	1328354	1328872	40.3763	0.621458	-1.53843	0.310401	0.506093	50.1275	30.6252
cds1271	NC_20059.1	1328910	1329419	63.534	0.379518	-1.30091	0.433822	0.615953	72.6229	54.4451
cds1272	NC_20059.1	1329617	1330072	143.536	-1.25811	2.39182	0.0168146	0.0896502	80.7785	206.294
cds1273	NC_20059.1	1330076	1330558	96.2074	-2.00099	4.00274	7.52777e-06	0.000324158	36.5232	155.892
cds1274	NC_20059.1	1330640	1332946	222.354	0.275435	-1.21036	0.573667	0.72296	244.996	199.713
cds1275	NC_20059.1	1333019	1333528	238.818	-0.782829	1.7205	0.162957	0.346353	170.164	307.473
cds1276	NC_20059.1	1333809	1334366	135.291	-0.559303	1.47356	0.223613	0.415687	108.226	162.356
cds1277	NC_20059.1	1334376	1334933	178.28	-0.0962865	1.06902	0.868557	0.922714	172.008	184.551
cds1278	NC_20059.1	1335036	1336082	177.705	-0.470421	1.38551	0.366354	0.558617	147.038	208.371
cds1279	NC_20059.1	1336042	1337073	219.241	-0.811992	1.75563	0.173607	0.35868	153.282	285.201
cds1280	NC_20059.1	1337145	1337519	200.843	-0.4841	1.39871	0.356961	0.549649	165.227	236.46
cds1281	NC_20059.1	1337755	1338294	319.31	-0.257092	1.19507	0.707019	0.823153	286.88	351.741
cds1282	NC_20059.1	1338632	1339738	89.7347	1.01176	-2.01637	0.0255189	0.115201	121.923	57.5462
cds1283	NC_20059.1	1339987	1340313	150.224	-0.164332	1.12065	0.798902	0.881638	140.968	159.481
cds1284	NC_20059.1	1340393	1340650	439.6	-0.636583	1.55464	0.355401	0.548435	329.792	549.408
cds1285	NC_20059.1	1340825	1341232	943.397	-1.35873	2.5646	0.0388516	0.151526	480.153	1406.64
cds1286	NC_20059.1	1341432	1342127	63.1755	0.466347	-1.38161	0.329988	0.526302	74.0979	52.2532
cds1287	NC_20059.1	1342220	1342615	10.1684	1.32007	-2.49677	0.176427	0.361302	16.7826	3.55416
cds1288	NC_20059.1	1342852	1343064	27.1662	0.762461	-1.69638	0.303845	0.499535	35.5407	18.7917
cds1289	NC_20059.1	1343287	1344309	291.131	-1.12105	2.17505	0.0733644	0.226543	171.878	410.385
cds1290	NC_20059.1	1344430	1344720	292.904	-0.413848	1.33223	0.575133	0.724041	243.478	342.329
cds1291	NC_20059.1	1344785	1346017	34.6492	1.14311	-2.20856	0.0824023	0.23929	49.2592	20.0392
cds1292	NC_20059.1	1346014	1347276	35.4862	1.94339	-3.84607	0.00727042	0.05333	59.0625	11.91
cds1293	NC_20059.1	1347273	1348829	83.4834	1.49707	-2.82269	0.000771074	0.0104983	124.808	42.1586
cds1294	NC_20059.1	1348906	1350051	45.4408	0.469722	-1.38484	0.399983	0.588233	53.3364	37.5452
cds1295	NC_20059.1	1350064	1350639	22.9261	1.53254	-2.89294	0.0617031	0.20419	36.4754	9.37674
cds1296	NC_20059.1	1350832	1353087	94.6467	1.02593	-2.03627	0.0153241	0.085494	128.117	61.1768
cds1297	NC_20059.1	1353088	1354341	50.7521	1.4903	-2.80948	0.0131981	0.0786506	76.89	24.6143
cds1298	NC_20059.1	1354477	1354686	33.5112	-0.852721	1.8059	0.181914	0.367157	22.672	44.3505
cds1299	NC_20059.1	1354799	1355902	145.724	-1.17614	2.25971	0.00767944	0.0553677	86.4807	204.967
cds1300	NC_20059.1	1355926	1357236	212.52	-0.196007	1.14552	0.712614	0.826575	197.159	227.881
cds1301	NC_20059.1	1357654	1358586	126.154	-1.36036	2.56748	0.00164715	0.0184593	68.247	184.06
cds1302	NC_20059.1	1358723	1359676	48.2423	0.261721	-1.19891	0.653884	0.78419	52.8903	43.5943
cds1303	NC_20059.1	1359657	1360034	28.4763	0.847144	-1.79894	0.25445	0.451262	37.896	19.0565
cds1304	NC_20059.1	1360101	1360253	11.6541	1.01611	-2.02246	0.274548	0.471208	17.2207	6.08738
cds1305	NC_20059.1	1360522	1360956	43.7658	1.82338	-3.53909	0.00363905	0.0326372	70.8199	16.7116
cds1306	NC_20059.1	1361128	1361598	1310.04	-4.34672	20.3467	5.9356e-13	6.34308e-10	88.2331	2531.85
cds1307	NC_20059.1	1361601	1362065	2962.14	-4.14673	17.713	3.93023e-12	3.08867e-09	233.066	5691.21
cds1308	NC_20059.1	1362303	1363139	36.9186	0.286905	-1.22002	0.668405	0.795594	40.8288	33.0084
cds1309	NC_20059.1	1363166	1363279	9.96475	0.160716	-1.11784	0.866566	0.921841	10.8176	9.11194
cds1310	NC_20059.1	1364002	1364328	80.3603	-0.574671	1.48934	0.186359	0.373134	64.1552	96.5654
cds1311	NC_20059.1	1364438	1364866	377.836	-0.505513	1.41963	0.440109	0.621533	303.693	451.978
cds1312	NC_20059.1	1365035	1366318	149.864	-0.404381	1.32352	0.375911	0.567296	127.919	171.809
cds1313	NC_20059.1	1366464	1366808	28.5974	1.03178	-2.04455	0.160914	0.346066	39.9153	17.2795
cds1314	NC_20059.1	1367073	1368098	194.921	-0.894162	1.85853	0.0682429	0.216689	132.887	256.956
cds1315	NC_20059.1	1368193	1369146	109.485	-0.303295	1.23396	0.46895	0.645706	97.2598	121.709
cds1316	NC_20059.1	1369157	1370008	71.1136	-0.322139	1.25018	0.458926	0.636784	62.8648	79.3624
cds1317	NC_20059.1	1370005	1370871	130.995	-0.661559	1.58179	0.150999	0.336642	100.088	161.902
cds1318	NC_20059.1	1371013	1372266	33.3125	0.714701	-1.64114	0.358431	0.55088	43.0698	23.5551
cds1319	NC_20059.1	1372669	1373301	3081.32	-1.05137	2.0725	0.157148	0.342751	1813.37	4349.27
cds1320	NC_20059.1	1373599	1374876	3973.94	-1.25512	2.38687	0.0856498	0.245788	2082.28	5865.61
cds1321	NC_20059.1	1375296	1377716	17529.9	-1.66031	3.16085	0.02424	0.111646	7066.53	27993.3
cds1322	NC_20059.1	1377918	1378193	264.94	-1.5309	2.88966	0.00215586	0.0225054	128.717	401.164
cds1323	NC_20059.1	1378350	1379093	35.8297	2.66498	-6.34219	0.00110436	0.013914	65.5719	6.08738
cds1324	NC_20059.1	1379118	1379507	26.2705	0.256523	-1.1946	0.762814	0.859003	29.289	23.2521
cds1325	NC_20059.1	1379694	1380041	241.709	-2.23965	4.72282	9.02186e-06	0.000380674	77.0386	406.38
cds1326	NC_20059.1	1380147	1380884	82.7243	-0.515481	1.42947	0.227291	0.419546	67.1796	98.269
cds1327	NC_20059.1	1380962	1381948	100.312	0.327803	-1.2551	0.494671	0.665667	112.488	88.1361
cds1328	NC_20059.1	1382171	1383406	31.6627	1.49609	-2.82078	0.0483622	0.175113	49.4119	13.9136
cds1329	NC_20059.1	1383406	1386861	78.0901	2.12308	-4.35622	0.00203825	0.0215607	132.057	24.123
cds1330	NC_20059.1	1387008	1387370	70.4777	0.647496	-1.56645	0.22094	0.413782	87.7578	53.1976
cds1331	NC_20059.1	1387391	1387768	23.5929	0.0157692	-1.01099	0.985802	0.991769	23.6306	23.5551
cds1332	NC_20059.1	1387847	1390033	130.343	0.769385	-1.70454	0.0813207	0.238074	165.744	94.9413
cds1333	NC_20059.1	1390077	1391183	62.7528	1.5699	-2.96884	0.00150994	0.0174825	95.8631	29.6425
cds1334	NC_20059.1	1391200	1392465	132.025	-0.00855015	1.00594	0.985086	0.991284	131.866	132.183
cds1335	NC_20059.1	1392496	1393149	54.5126	0.734383	-1.66369	0.173196	0.358554	69.4763	39.5488
cds1336	NC_20059.1	1393163	1394443	105.977	0.615487	-1.53208	0.1614	0.346066	129.869	82.0839
cds1337	NC_20059.1	1394445	1395509	88.9561	0.418032	-1.3361	0.335389	0.530597	102.027	75.8848
cds1338	NC_20059.1	1395650	1396486	77.5665	0.499738	-1.41396	0.263049	0.45951	91.6877	63.4453
cds1339	NC_20059.1	1397112	1398290	98.8157	0.36997	-1.29233	0.364266	0.557076	111.917	85.7146
cds1340	NC_20059.1	1398616	1406076	519.618	0.246108	-1.186	0.653022	0.783801	567.631	471.606
cds1341	NC_20059.1	1406073	1407485	52.8628	0.61879	-1.53559	0.246591	0.441434	64.9293	40.7963
cds1342	NC_20059.1	1407505	1408359	45.4141	1.15046	-2.21985	0.0737616	0.227658	64.4368	26.3914
cds1343	NC_20059.1	1408491	1410068	81.6058	0.801275	-1.74264	0.113179	0.28925	105.212	57.9992
cds1344	NC_20059.1	1410065	1411360	39.7812	1.48462	-2.79843	0.0342713	0.140002	61.0354	18.5269
cds1345	NC_20059.1	1412639	1413013	470.404	-0.987174	1.9823	0.153908	0.339515	292.822	647.987
cds1346	NC_20059.1	1413004	1413585	450.572	-1.06893	2.09788	0.0980663	0.264724	271.837	629.307
cds1347	NC_20059.1	1413604	1414206	248.041	-0.900151	1.86626	0.148922	0.335221	164.945	331.137
cds1348	NC_20059.1	1414273	1415463	256.42	-0.68123	1.60351	0.252764	0.449159	191.156	321.684
cds1349	NC_20059.1	1415463	1415780	102.225	-0.324118	1.2519	0.486186	0.659613	90.6826	113.768
cds1350	NC_20059.1	1415796	1416917	307.602	-0.482131	1.3968	0.419655	0.60507	251.512	363.692
cds1351	NC_20059.1	1416928	1418232	401.014	-0.984314	1.97837	0.116705	0.29538	254.499	547.529
cds1352	NC_20059.1	1418242	1419000	133.441	-0.600825	1.51658	0.232156	0.425928	104.641	162.241
cds1353	NC_20059.1	1419239	1421320	306.399	-0.654969	1.57458	0.221837	0.414087	232.698	380.101
cds1354	NC_20059.1	1421333	1422376	218.195	-0.813318	1.75725	0.132631	0.315734	153.802	282.588
cds1355	NC_20059.1	1422417	1422908	81.7227	-0.37916	1.30058	0.364428	0.557188	70.3194	93.126
cds1356	NC_20059.1	1423058	1423672	149.962	-0.15129	1.11056	0.750016	0.850206	141.954	157.969
cds1357	NC_20059.1	1423704	1424012	85.3034	-0.168564	1.12394	0.719087	0.830285	80.2023	90.4045
cds1358	NC_20059.1	1424020	1426014	334.92	-0.780719	1.71799	0.149796	0.335626	239.416	430.424
cds1359	NC_20059.1	1426014	1427525	231.098	0.102783	-1.07384	0.843936	0.908463	240.177	222.02
cds1360	NC_20059.1	1427544	1428986	177.314	-0.422932	1.34065	0.402794	0.590296	150.001	204.626
cds1361	NC_20059.1	1428998	1429750	51.2344	1.86073	-3.63193	0.00182521	0.0199566	82.6944	19.7744
cds1362	NC_20059.1	1429765	1431438	103.297	0.292265	-1.22456	0.47845	0.652628	113.997	92.5964
cds1363	NC_20059.1	1431469	1431873	25.9947	0.551346	-1.46545	0.448792	0.628598	31.6853	20.304
cds1364	NC_20059.1	1431941	1432447	36.7533	-0.185258	1.13702	0.767708	0.861274	33.8812	39.6253
cds1365	NC_20059.1	1432525	1432887	28.5566	0.35588	-1.27977	0.620631	0.759621	32.4607	24.6526
cds1366	NC_20059.1	1433071	1433346	377.717	-1.45794	2.74716	0.011628	0.0726239	187.078	568.356
cds1367	NC_20059.1	1433984	1435306	413.183	-0.158488	1.11612	0.815046	0.891332	387.399	438.968
cds1368	NC_20059.1	1435333	1436643	246.871	0.155605	-1.11389	0.79146	0.876812	261.893	231.85
cds1369	NC_20059.1	1436658	1437341	47.4583	0.456085	-1.37181	0.415153	0.600844	55.5561	39.3605
cds1370	NC_20059.1	1437347	1437814	27.1366	0.275889	-1.21074	0.707741	0.823841	30.112	24.1612
cds1371	NC_20059.1	1437891	1438487	33.4489	0.315042	-1.24405	0.631918	0.767732	37.4818	29.4159
cds1372	NC_20059.1	1438843	1442337	536.35	-0.50737	1.42146	0.408077	0.59417	432.463	640.237
cds1373	NC_20059.1	1442400	1443659	65.0913	0.881847	-1.84273	0.059245	0.198441	85.5673	44.6153
cds1374	NC_20059.1	1443836	1444105	14.4375	1.78027	-3.43491	0.0506111	0.181203	24.8294	4.0455
cds1375	NC_20059.1	1444102	1444962	42.1646	1.47394	-2.7778	0.0172323	0.0915393	64.0251	20.304
cds1376	NC_20059.1	1445087	1446130	85.648	0.41676	-1.33493	0.343438	0.539125	98.3975	72.8985
cds1377	NC_20059.1	1446321	1447610	63.4266	0.568355	-1.48283	0.227357	0.419546	76.3389	50.5144
cds1378	NC_20059.1	1447694	1448272	121.491	-0.674332	1.59586	0.15964	0.344544	92.3873	150.596
cds1379	NC_20059.1	1448290	1448937	173.556	0.0535117	-1.03779	0.927668	0.957888	177.575	169.537
cds1380	NC_20059.1	1448940	1449248	84.2419	0.163157	-1.11973	0.770243	0.863291	89.801	78.6828
cds1381	NC_20059.1	1449257	1449751	470.19	-1.71279	3.27793	0.00607034	0.0467699	196.354	744.025
cds1382	NC_20059.1	1449768	1451141	387.048	-1.58209	2.99403	0.00395071	0.0343068	180.067	594.03
cds1383	NC_20059.1	1451555	1451791	64.4226	-0.544773	1.45879	0.261966	0.458386	51.6011	77.2441
cds1384	NC_20059.1	1451788	1451916	8.49886	2.37045	-5.17103	0.0173502	0.0920515	16.9977	0
cds1385	NC_20059.1	1451958	1452125	405.208	-1.85231	3.61078	0.00887097	0.0608199	147.31	663.106
cds1386	NC_20059.1	1452222	1453406	65.952	0.524035	-1.43797	0.270486	0.467842	78.4034	53.5007
cds1387	NC_20059.1	1453713	1454168	87.454	-1.30523	2.47123	0.00279783	0.0269838	49.1915	125.717
cds1388	NC_20059.1	1454201	1456483	264.771	-0.914914	1.88546	0.0759523	0.230768	177.498	352.044
cds1389	NC_20059.1	1456576	1459251	379.984	-0.942577	1.92196	0.0749351	0.229605	251.053	508.915
cds1390	NC_20059.1	1459519	1460667	88.9233	0.501777	-1.41596	0.279087	0.475379	104.798	73.0485
cds1391	NC_20059.1	1460667	1461284	112.87	-0.107618	1.07745	0.810932	0.888365	108.833	116.908
cds1392	NC_20059.1	1461319	1462608	73.4424	-0.344342	1.26957	0.533486	0.695405	63.4769	83.4079
cds1393	NC_20059.1	1462605	1463561	70.1199	-0.616405	1.53305	0.272434	0.469525	53.5807	86.659
cds1394	NC_20059.1	1463728	1465404	113.853	0.146077	-1.10656	0.77905	0.868012	119.722	107.984
cds1395	NC_20059.1	1465490	1465735	157.752	-2.19726	4.58607	0.000162771	0.00343404	49.9216	265.582
cds1396	NC_20059.1	1465728	1466075	81.8029	-1.6369	3.10996	0.000410263	0.00689658	38.1894	125.416
cds1397	NC_20059.1	1466179	1466835	21.5401	0.79184	-1.73128	0.32148	0.517844	28.6371	14.4432
cds1398	NC_20059.1	1466990	1467139	34.2888	0.757437	-1.69048	0.256337	0.452961	44.493	24.0847
cds1399	NC_20059.1	1467405	1468076	47.791	-0.0814188	1.05806	0.883492	0.930265	46.0503	49.5317
cds1400	NC_20059.1	1468105	1468815	52.0856	0.826386	-1.77324	0.128123	0.309679	67.6469	36.5243
cds1401	NC_20059.1	1468903	1469190	119.443	-0.885044	1.84682	0.0537326	0.18799	82.4672	156.418
cds1402	NC_20059.1	1469248	1470729	258.847	-0.565471	1.47987	0.257697	0.454109	205.425	312.269
cds1403	NC_20059.1	1470945	1472945	402.989	-0.366815	1.2895	0.5441	0.701715	346.509	459.469
cds1404	NC_20059.1	1473024	1473281	33.3407	-0.225104	1.16886	0.736636	0.841277	30.1572	36.5243
cds1405	NC_20059.1	1473580	1474089	76.6576	-0.772766	1.70854	0.0860683	0.246212	55.9172	97.398
cds1406	NC_20059.1	1474177	1475682	419.155	-1.42117	2.67804	0.0207989	0.103206	209.345	628.965
cds1407	NC_20059.1	1475686	1476189	66.8667	-1.18804	2.27844	0.00852444	0.059548	39.663	94.0704
cds1408	NC_20059.1	1476210	1476677	37.3925	-0.385739	1.30653	0.521726	0.687075	31.9468	42.8382
cds1409	NC_20059.1	1476784	1477182	367.926	-1.85068	3.6067	0.0037626	0.0333175	140.045	595.807
cds1410	NC_20059.1	1477285	1477725	82.9459	-1.31602	2.48978	0.00927095	0.0624052	45.883	120.009
cds1411	NC_20059.1	1477798	1478427	14.3617	0.329556	-1.25663	0.728729	0.836502	16.8517	11.8717
cds1412	NC_20059.1	1478751	1479380	39.347	0.449595	-1.36566	0.465714	0.642375	45.9122	32.7818
cds1413	NC_20059.1	1479384	1480736	250.296	-0.606216	1.52226	0.26972	0.467143	194.334	306.258
cds1414	NC_20059.1	1480746	1481216	127.604	-0.683996	1.60658	0.117501	0.296441	96.7473	158.46
cds1415	NC_20059.1	1481241	1481678	174.66	-0.590891	1.50618	0.256492	0.453094	137.095	212.226
cds1416	NC_20059.1	1481801	1482568	129.047	-0.846549	1.79819	0.0792879	0.235929	90.368	167.725
cds1417	NC_20059.1	1482775	1483938	45.8969	0.172805	-1.12725	0.766271	0.860891	48.6525	43.1412
cds1418	NC_20059.1	1484122	1487013	830.601	-0.607836	1.52397	0.333276	0.528584	637.508	1023.69
cds1419	NC_20059.1	1487692	1488906	142.814	-0.639151	1.55741	0.180238	0.366242	109.923	175.704
cds1420	NC_20059.1	1489045	1489158	79.0676	-1.14012	2.20399	0.0212336	0.104539	48.1094	110.026
cds1421	NC_20059.1	1489165	1491627	738.532	-1.21616	2.32328	0.0398982	0.15389	416.836	1060.23
cds1422	NC_20059.1	1491856	1492884	290.234	-2.91851	7.56064	1.04716e-08	1.93633e-06	59.2257	521.243
cds1423	NC_20059.1	1492991	1493764	75.3965	-0.406639	1.32559	0.379103	0.570333	63.7543	87.0386
cds1424	NC_20059.1	1494132	1494401	172.984	-0.342789	1.26821	0.592056	0.737032	150.342	195.626
cds1425	NC_20059.1	1494541	1495230	56.5237	0.999793	-1.99971	0.0490189	0.177014	76.485	36.5625
cds1426	NC_20059.1	1495271	1496179	62.5144	0.113344	-1.08173	0.809746	0.887405	65.1377	59.8911
cds1427	NC_20059.1	1496773	1497201	593.797	-1.39419	2.6284	0.0183114	0.0952225	303.45	884.144
cds1428	NC_20059.1	1497604	1498779	3220.13	-2.27024	4.82402	0.00195412	0.021073	853.953	5586.3
cds1429	NC_20059.1	1498964	1499359	23.1707	-0.281165	1.21518	0.723204	0.833656	20.2531	26.0883
cds1430	NC_20059.1	1499373	1499903	64.5768	-0.32108	1.24927	0.536969	0.69621	57.0524	72.1011
cds1431	NC_20059.1	1500026	1500952	287.49	-0.880523	1.84104	0.123728	0.304746	194.879	380.101
cds1432	NC_20059.1	1501283	1501969	133.118	-0.613966	1.53046	0.174572	0.3599	104.072	162.164
cds1433	NC_20059.1	1501975	1502850	57.5897	0.463797	-1.37917	0.382975	0.574097	67.5779	47.6016
cds1434	NC_20059.1	1503333	1503533	264.591	-2.15913	4.46646	0.000200684	0.00403099	85.6389	443.543
cds1435	NC_20059.1	1503552	1504082	601.881	-2.03455	4.09694	0.000444382	0.0072567	210.126	993.637
cds1436	NC_20059.1	1504296	1504727	1248	-2.88703	7.39747	3.50658e-06	0.000176367	238.619	2257.39
cds1437	NC_20059.1	1504732	1505430	1155.75	-3.29139	9.79058	6.63834e-08	7.45273e-06	167.845	2143.66
cds1438	NC_20059.1	1505762	1506280	1575.33	-2.74131	6.68676	5.78811e-06	0.000265619	338.46	2812.21
cds1439	NC_20059.1	1506339	1506722	584.391	-2.61906	6.14351	6.94172e-06	0.000303074	138.991	1029.79
cds1440	NC_20059.1	1506984	1511126	2455.25	-1.41474	2.66612	0.0251876	0.114335	1220.88	3689.62
cds1441	NC_20059.1	1511301	1515509	2687.7	-1.40074	2.64036	0.0238305	0.111227	1353.58	4021.82
cds1442	NC_20059.1	1515625	1515918	39.2258	-1.68779	3.22163	0.00718188	0.0529959	16.4069	62.0447
cds1443	NC_20059.1	1516428	1516799	895.025	-4.49704	22.5811	9.44758e-15	2.96985e-11	55.3942	1734.65
cds1444	NC_20059.1	1516881	1517351	629.632	-3.99428	15.9367	4.86172e-12	3.39618e-09	56.5917	1202.67
cds1445	NC_20059.1	1517382	1519481	2809.7	-3.32213	10.0014	7.39866e-07	5.13892e-05	369.861	5249.54
cds1446	NC_20059.1	1519548	1520723	2294.99	-2.93526	7.64893	1.50647e-06	9.28545e-05	428.613	4161.37
cds1447	NC_20059.1	1521033	1521341	613.015	-3.59872	12.115	1.04526e-10	5.05502e-08	75.2569	1150.77
cds1448	NC_20059.1	1521381	1522022	828.691	-3.37087	10.3451	3.22516e-09	7.24164e-07	117.882	1539.5
cds1449	NC_20059.1	1522036	1522656	617.935	-3.35876	10.2586	1.83099e-09	5.00498e-07	89.521	1146.35
cds1450	NC_20059.1	1522653	1522946	414.288	-3.0429	8.24145	1.60571e-08	2.65661e-06	75.9778	752.599
cds1451	NC_20059.1	1522958	1523794	1100.7	-2.96079	7.7855	7.04729e-07	4.97824e-05	203.931	1997.47
cds1452	NC_20059.1	1523810	1524088	409.144	-2.51943	5.73355	2.6852e-06	0.000141864	106.711	711.576
cds1453	NC_20059.1	1524091	1524480	490.32	-2.85737	7.24691	2.89251e-07	2.36172e-05	100.576	880.063
cds1454	NC_20059.1	1524480	1525205	739.918	-3.05413	8.30587	1.96007e-07	1.7536e-05	129.382	1350.45
cds1455	NC_20059.1	1525242	1525655	465.425	-2.93509	7.64802	6.10312e-08	7.23788e-06	91.8868	838.964
cds1456	NC_20059.1	1525667	1525867	458.344	-2.30829	4.95296	3.20471e-05	0.000978057	136.142	780.547
cds1457	NC_20059.1	1525880	1526119	597.27	-2.22665	4.68046	5.95738e-05	0.00155921	186.791	1007.75
cds1458	NC_20059.1	1526345	1526713	746.382	-2.91162	7.52465	1.81148e-06	0.000106437	142.017	1350.75
cds1459	NC_20059.1	1526725	1527033	477.76	-3.01114	8.06203	1.11414e-07	1.0613e-05	88.0181	867.503
cds1460	NC_20059.1	1527026	1527583	736.458	-2.63866	6.22751	2.48434e-06	0.000134647	175.143	1297.77
cds1461	NC_20059.1	1527617	1527922	397.561	-3.24099	9.4544	2.36462e-09	6.19433e-07	63.6945	731.427
cds1462	NC_20059.1	1527935	1528333	485.666	-2.79429	6.9369	2.28925e-07	1.94493e-05	105.414	865.917
cds1463	NC_20059.1	1528377	1528910	686.163	-2.76305	6.78828	6.17974e-07	4.46575e-05	150.697	1221.63
cds1464	NC_20059.1	1528923	1529285	300.363	-3.09757	8.55979	2.86588e-09	6.67325e-07	53.582	547.143
cds1465	NC_20059.1	1529417	1529986	488.315	-3.36765	10.322	1.25232e-09	3.74922e-07	70.4881	906.142
cds1466	NC_20059.1	1530000	1530212	292.213	-2.83228	7.12199	5.63067e-08	6.80769e-06	62.3497	522.076
cds1467	NC_20059.1	1530230	1530706	335.682	-2.97137	7.8428	1.80396e-08	2.90807e-06	65.0063	606.358
cds1468	NC_20059.1	1530933	1532273	367.364	-0.766588	1.70124	0.206332	0.397375	261.954	472.774
cds1469	NC_20059.1	1532270	1532929	249.414	-0.50952	1.42358	0.390855	0.581611	201.568	297.261
cds1470	NC_20059.1	1533138	1533506	976.586	-2.9628	7.79637	2.13818e-05	0.000755209	162.972	1790.2
cds1471	NC_20059.1	1533638	1534027	623.461	-3.14622	8.85335	4.91293e-08	6.05639e-06	103.534	1143.39
cds1472	NC_20059.1	1534131	1535141	1212.47	-2.55164	5.86299	7.61543e-06	0.000325702	303.628	2121.31
cds1473	NC_20059.1	1535190	1535612	392.32	-2.75848	6.76681	2.11727e-07	1.84879e-05	87.8097	696.83
cds1474	NC_20059.1	1535783	1536193	27.47	0.135527	-1.09849	0.855351	0.915457	28.7752	26.1648
cds1475	NC_20059.1	1536383	1536853	105.04	-1.8263	3.54627	5.97695e-05	0.00155921	44.2088	165.871
cds1476	NC_20059.1	1536850	1538922	176.325	-0.391079	1.31137	0.435347	0.617655	150.71	201.94
cds1477	NC_20059.1	1538927	1539136	15.3413	1.34793	-2.54547	0.135726	0.320432	24.3687	6.31392
cds1478	NC_20059.1	1539133	1540023	43.8648	-0.165702	1.12171	0.775261	0.865885	41.3372	46.3923
cds1479	NC_20059.1	1540052	1540705	38.7798	-0.20509	1.15276	0.747621	0.849393	35.3629	42.1968
cds1480	NC_20059.1	1540705	1541655	103.519	-0.573354	1.48798	0.287618	0.483103	80.8663	126.173
cds1481	NC_20059.1	1541995	1543833	1268.72	-1.73498	3.32876	0.010632	0.0683964	506.574	2030.87
cds1482	NC_20059.1	1544045	1544392	42.0093	-0.983237	1.9769	0.0883685	0.249476	26.8872	57.1313
cds1483	NC_20059.1	1544567	1545970	596.434	-1.13623	2.19806	0.0748273	0.229588	347.402	845.466
cds1484	NC_20059.1	1545967	1547283	235.604	-0.75851	1.69174	0.144895	0.331981	170.731	300.476
cds1485	NC_20059.1	1547316	1547624	25.6365	0.957471	-1.9419	0.191865	0.380282	35.2792	15.9937
cds1486	NC_20059.1	1547719	1547988	39.9097	-0.486469	1.40101	0.47719	0.651911	31.8765	47.9429
cds1487	NC_20059.1	1548359	1549300	47.133	0.925867	-1.89983	0.24046	0.435232	64.8882	29.3777
cds1488	NC_20059.1	1549722	1550738	33.1419	0.836394	-1.78558	0.259235	0.455508	43.8996	22.3842
cds1489	NC_20059.1	1551052	1552500	250.734	-0.48131	1.39601	0.366032	0.558497	206.172	295.295
cds1490	NC_20059.1	1552478	1553296	91.6528	-0.475726	1.39062	0.250104	0.445429	75.9247	107.381
cds1491	NC_20059.1	1553296	1554234	94.3034	0.181981	-1.13444	0.654009	0.78419	100.585	88.0213
cds1492	NC_20059.1	1554228	1555241	102.393	-0.527835	1.44176	0.208386	0.399793	83.2652	121.521
cds1493	NC_20059.1	1555260	1556882	99.7643	-0.193856	1.14382	0.628479	0.766304	92.7538	106.775
cds1494	NC_20059.1	1557185	1558312	63.4508	0.218279	-1.16334	0.669913	0.796464	68.6759	58.2258
cds1495	NC_20059.1	1558403	1559326	61.6235	0.107261	-1.07718	0.82155	0.895104	63.8472	59.3998
cds1496	NC_20059.1	1559775	1560431	167.466	-0.0399538	1.02808	0.936966	0.963006	165.395	169.537
cds1497	NC_20059.1	1560803	1564600	961.379	-0.663276	1.58367	0.293566	0.489043	717.872	1204.89
cds1498	NC_20059.1	1565376	1565873	98.1437	-0.766284	1.70088	0.0954452	0.260172	71.8183	124.469
cds1499	NC_20059.1	1566189	1567034	632.737	-1.36889	2.58272	0.0320486	0.134399	322.686	942.787
cds1500	NC_20059.1	1567149	1567946	51.93	0.585009	-1.50005	0.265457	0.462436	63.0254	40.8346
cds1501	NC_20059.1	1568163	1568762	212.212	-1.42516	2.68544	0.00495057	0.0402642	109.431	314.993
cds1502	NC_20059.1	1569016	1569357	40.5776	0.424206	-1.34183	0.468794	0.645631	47.1642	33.991
cds1503	NC_20059.1	1569714	1570964	64.4114	0.0644535	-1.04569	0.912185	0.950023	65.451	63.3718
cds1504	NC_20059.1	1571002	1571340	75.5709	-0.885316	1.84717	0.0427357	0.161757	52.1932	98.9486
cds1505	NC_20059.1	1571454	1572230	28.9098	1.15123	-2.22103	0.180665	0.366282	42.8468	14.9728
cds1506	NC_20059.1	1572336	1572917	56.1593	-0.758303	1.6915	0.201178	0.391459	39.7613	72.5572
cds1507	NC_20059.1	1572970	1573584	42.5826	0.433086	-1.35012	0.478922	0.652628	49.3588	35.8064
cds1508	NC_20059.1	1573720	1574688	370.936	0.0748401	-1.05324	0.911517	0.949736	382.339	359.532
cds1509	NC_20059.1	1574735	1576723	265.067	0.232439	-1.17482	0.684012	0.805467	288.833	241.3
cds1510	NC_20059.1	1576861	1577220	20.195	0.847536	-1.79943	0.317236	0.513258	27.7622	12.6278
cds1511	NC_20059.1	1577380	1578183	176.21	-0.0544198	1.03844	0.927069	0.957529	172.976	179.444
cds1512	NC_20059.1	1578190	1578651	29.3366	0.771993	-1.70763	0.262302	0.458719	38.1044	20.5688
cds1513	NC_20059.1	1578804	1579922	4022.1	-1.96697	3.90946	0.00219422	0.0228018	1413.58	6630.61
cds1514	NC_20059.1	1579940	1580506	131.017	-0.190882	1.14146	0.732836	0.839213	121.948	140.086
cds1515	NC_20059.1	1580530	1581087	101.424	0.883491	-1.84483	0.120695	0.301114	134.602	68.2469
cds1516	NC_20059.1	1581099	1581956	182.837	-0.135	1.09809	0.828347	0.898844	173.598	192.075
cds1517	NC_20059.1	1582018	1582755	279.853	-0.182435	1.1348	0.789937	0.875742	259.762	299.944
cds1518	NC_20059.1	1582760	1583800	575.346	-0.693255	1.61693	0.322881	0.519435	418.165	732.527
cds1519	NC_20059.1	1583789	1584031	44.2222	-1.05315	2.07505	0.0656007	0.211612	27.5325	60.912
cds1520	NC_20059.1	1584096	1584926	713.116	-2.21928	4.65663	0.000115684	0.00259753	221.611	1204.62
cds1521	NC_20059.1	1584930	1586387	75.974	-0.307431	1.2375	0.573335	0.722956	66.8013	85.1468
cds1522	NC_20059.1	1586639	1587751	73.6676	-0.0529108	1.03736	0.92127	0.953891	71.7534	75.5818
cds1523	NC_20059.1	1587939	1588853	27.2505	2.64471	-6.25369	0.00216657	0.0225517	50.4555	4.0455
cds1524	NC_20059.1	1588861	1589745	35.0882	1.58523	-3.00056	0.0480229	0.174782	55.9599	14.2166
cds1525	NC_20059.1	1589845	1591197	56.4967	0.378656	-1.30013	0.553918	0.70883	64.5974	48.396
cds1526	NC_20059.1	1591521	1592078	64.8332	-0.622942	1.54001	0.1692	0.3538	50.304	79.3624
cds1527	NC_20059.1	1592084	1592395	96.9936	-1.5174	2.86274	0.000237534	0.0044599	48.7228	145.264
cds1528	NC_20059.1	1592883	1593287	40.0862	0.994995	-1.99307	0.126785	0.308426	54.7636	25.4087
cds1529	NC_20059.1	1593631	1593786	49.8994	-0.0978121	1.07015	0.877212	0.927052	48.2634	51.5353
cds1530	NC_20059.1	1593974	1594132	88.37	-1.33585	2.52424	0.0246764	0.112964	47.2809	129.459
cds1531	NC_20059.1	1594504	1595610	135.611	1.24348	-2.3677	0.0213653	0.104819	195.149	76.0731
cds1532	NC_20059.1	1597107	1597547	70.6531	0.493626	-1.40798	0.335381	0.530597	83.3422	57.964
cds1533	NC_20059.1	1597991	1598641	220.403	-1.79068	3.45978	0.00047372	0.00759765	92.1258	348.681
cds1534	NC_20059.1	1598894	1599748	736.948	-0.851661	1.80458	0.21068	0.403545	495.235	978.661
cds1535	NC_20059.1	1599871	1602714	598.494	-0.591465	1.50678	0.366429	0.558617	461.442	735.546
cds1536	NC_20059.1	1603217	1604476	474.039	0.0553623	-1.03912	0.924841	0.956171	484.302	463.776
cds1537	NC_20059.1	1605193	1605960	407.849	-0.971898	1.96142	0.107725	0.280361	261.976	553.722
cds1538	NC_20059.1	1606024	1606815	447.412	-1.27631	2.42218	0.0616341	0.204159	236.857	657.966
cds1539	NC_20059.1	1606945	1607277	1556.12	-1.87881	3.67773	0.00721728	0.0531481	558.002	2554.23
cds1540	NC_20059.1	1607586	1608803	125.149	-0.0677826	1.0481	0.872559	0.924987	122.275	128.023
cds1541	NC_20059.1	1608847	1610619	244.333	-0.711711	1.63774	0.163948	0.347514	181.195	307.47
cds1542	NC_20059.1	1610681	1613428	804.17	-0.248959	1.18835	0.685845	0.806718	726.953	881.387
cds1543	NC_20059.1	1613451	1614566	404.823	-0.46746	1.38267	0.480835	0.653806	330.896	478.749
cds1544	NC_20059.1	1614599	1615438	240.9	-0.355708	1.27961	0.564835	0.71624	208.248	273.552
cds1545	NC_20059.1	1615508	1616167	81.2262	0.275146	-1.21012	0.584817	0.731108	89.5156	72.9368
cds1546	NC_20059.1	1616415	1616621	1060.48	-1.55598	2.94033	0.0225353	0.107938	473.444	1647.53
cds1547	NC_20059.1	1616676	1617395	1044.67	-1.52012	2.86815	0.0204499	0.102201	483.078	1606.26
cds1548	NC_20059.1	1617392	1618219	266.629	-0.79679	1.73723	0.161019	0.346066	188.545	344.712
cds1549	NC_20059.1	1618319	1619602	227.871	-1.35658	2.56078	0.00917099	0.0621098	121.539	334.203
cds1550	NC_20059.1	1619618	1620382	191.411	-0.983415	1.97714	0.0525369	0.185392	124.657	258.165
cds1551	NC_20059.1	1620399	1621040	76.9456	-0.338612	1.26454	0.445635	0.626116	67.1557	86.7356
cds1552	NC_20059.1	1621262	1622896	434.177	0.420419	-1.33832	0.512069	0.68063	505.258	363.095
cds1553	NC_20059.1	1622979	1623893	41.4565	0.411874	-1.33041	0.474965	0.650101	47.901	35.012
cds1554	NC_20059.1	1624059	1624406	235.928	-1.49243	2.81362	0.0152456	0.085494	113.311	358.546
cds1555	NC_20059.1	1624566	1627109	276.861	-0.433515	1.35052	0.425126	0.610008	232.261	321.46
cds1556	NC_20059.1	1627114	1627500	40.9434	-0.492639	1.40702	0.441168	0.622028	33.4909	48.396
cds1557	NC_20059.1	1627516	1628376	41.8165	-0.208763	1.1557	0.713478	0.826693	38.4881	45.1449
cds1558	NC_20059.1	1628453	1628914	151.726	-0.674436	1.59597	0.266234	0.463661	113.572	189.88
cds1559	NC_20059.1	1629039	1630475	202.034	-1.43046	2.69532	0.00475935	0.0391562	103.294	300.773
cds1560	NC_20059.1	1630588	1630731	657.527	-2.2562	4.77733	0.000483607	0.00767788	190.649	1124.4
cds1561	NC_20059.1	1631037	1631183	514.152	-2.74773	6.71658	1.54547e-05	0.000585324	107.383	920.921
cds1562	NC_20059.1	1631395	1631511	8.98052	1.24727	-2.37393	0.201963	0.392623	14.6717	3.28936
cds1563	NC_20059.1	1631634	1631747	74.5038	-1.82729	3.54869	5.12036e-05	0.00140575	30.6259	118.382
cds1564	NC_20059.1	1632031	1633170	189.867	-1.19603	2.29109	0.0244506	0.112287	110.338	269.395
cds1565	NC_20059.1	1633167	1633781	60.0519	-0.31206	1.24148	0.572835	0.722595	53.5222	66.5816
cds1566	NC_20059.1	1634291	1635778	933.235	-2.26857	4.81844	8.71028e-05	0.00209814	280.399	1586.07
cds1567	NC_20059.1	1636017	1636688	52.9986	0.165553	-1.1216	0.745121	0.847887	56.3156	49.6817
cds1568	NC_20059.1	1636731	1638134	127.907	-0.567116	1.48156	0.178653	0.363846	101.775	154.038
cds1569	NC_20059.1	1638244	1638996	39.3942	1.81189	-3.51103	0.00658502	0.0496999	63.8539	14.9345
cds1570	NC_20059.1	1639103	1639960	78.6177	0.0237136	-1.01657	0.960069	0.978088	78.7792	78.4563
cds1571	NC_20059.1	1639964	1640800	266.141	-1.21864	2.32728	0.0186284	0.0958404	152.941	379.341
cds1572	NC_20059.1	1640803	1641549	140.63	-1.10713	2.15417	0.0155554	0.0860885	86.8431	194.417
cds1573	NC_20059.1	1641564	1643405	204.789	-0.357248	1.28098	0.46848	0.645341	178.109	231.47
cds1574	NC_20059.1	1643566	1644018	72.2549	-0.845763	1.79721	0.102667	0.27258	50.5894	93.9204
cds1575	NC_20059.1	1644242	1645462	411.202	-0.635409	1.55338	0.316366	0.512363	311.408	510.995
cds1576	NC_20059.1	1645520	1646839	108.256	-0.203545	1.15152	0.649343	0.780726	100.587	115.925
cds1577	NC_20059.1	1646897	1648699	116.669	-0.224658	1.1685	0.64521	0.777855	106.448	126.891
cds1578	NC_20059.1	1649383	1650174	61.1512	1.07448	-2.10596	0.0328895	0.136517	84.5689	37.7335
cds1579	NC_20059.1	1650379	1650819	295.502	-0.486438	1.40098	0.440371	0.621533	240.434	350.57
cds1580	NC_20059.1	1651017	1651595	614.74	-0.520908	1.43486	0.480865	0.653806	484.252	745.229
cds1581	NC_20059.1	1651752	1652924	406.507	-1.26406	2.40171	0.0276547	0.121076	224.73	588.284
cds1582	NC_20059.1	1652960	1653442	188.572	-1.3237	2.50307	0.0102232	0.066882	102.683	274.462
cds1583	NC_20059.1	1653592	1653801	1375.98	-4.58681	24.0308	1.98855e-14	3.12551e-11	77.8604	2674.1
cds1584	NC_20059.1	1653882	1654979	1497.46	-3.95644	15.5241	6.47833e-12	4.07293e-09	139.074	2855.85
cds1585	NC_20059.1	1655152	1655361	117.113	-2.98023	7.8911	3.10113e-10	1.29979e-07	22.9482	211.278
cds1586	NC_20059.1	1655358	1656494	394.018	-2.64075	6.23656	2.58266e-06	0.000138779	93.2132	694.823
cds1587	NC_20059.1	1657388	1657786	353.535	-2.00365	4.01014	0.000627888	0.00918031	125.671	581.399
cds1588	NC_20059.1	1657743	1659716	259.421	-1.42519	2.68549	0.00404504	0.0349329	133.56	385.282
cds1589	NC_20059.1	1659735	1661054	102.368	0.521762	-1.43571	0.261917	0.458386	122.008	82.7283
cds1590	NC_20059.1	1661051	1661674	16.6134	1.95681	-3.88203	0.0386579	0.15124	29.6727	3.55416
cds1591	NC_20059.1	1661753	1663003	50.1056	0.576405	-1.49113	0.302053	0.49813	61.1919	39.0192
cds1592	NC_20059.1	1663231	1663893	171.37	-1.01482	2.02065	0.0465724	0.171831	109.87	232.871
cds1593	NC_20059.1	1664122	1664526	9.1973	1.18465	-2.27308	0.233546	0.427704	15.37	3.02456
cds1594	NC_20059.1	1664708	1665067	4.27233	0.941156	-1.92007	0.325964	0.522522	7.52371	1.02094
cds1595	NC_20059.1	1665067	1665558	12.3004	0.15662	-1.11467	0.86634	0.921841	13.1821	11.4186
cds1596	NC_20059.1	1665558	1665977	15.8149	1.24895	-2.37668	0.172893	0.358554	24.5214	7.10832
cds1597	NC_20059.1	1666021	1666452	21.4976	0.554449	-1.46861	0.493554	0.664876	26.5102	16.4851
cds1598	NC_20059.1	1666476	1666856	11.4158	0.744171	-1.67501	0.436721	0.618672	15.7232	7.10832
cds1599	NC_20059.1	1667224	1670529	100.506	0.680326	-1.6025	0.194981	0.384158	125.127	75.8848
cds1600	NC_20059.1	1670533	1671285	16.527	1.17424	-2.25673	0.225225	0.417819	26.2487	6.80526
cds1601	NC_20059.1	1671352	1671951	11.0954	1.13897	-2.20224	0.240406	0.435232	17.3509	4.8399
cds1602	NC_20059.1	1672127	1672366	5.45065	0.486709	-1.40124	0.623939	0.76269	7.34714	3.55416
cds1603	NC_20059.1	1672336	1674549	71.5198	1.26718	-2.4069	0.0524235	0.185392	104.55	38.4896
cds1604	NC_20059.1	1674586	1676721	98.8902	1.56593	-2.96068	0.0021295	0.0223508	150.594	47.1867
cds1605	NC_20059.1	1676803	1678530	151.207	1.12774	-2.18517	0.0160509	0.0875214	210.953	91.4607
cds1606	NC_20059.1	1678606	1678812	6.18019	1.18534	-2.27418	0.232468	0.426101	10.8481	1.51228
cds1607	NC_20059.1	1678802	1679389	21.5304	0.932897	-1.90911	0.258017	0.454109	29.8652	13.1957
cds1608	NC_20059.1	1679678	1679971	7.50052	0.898159	-1.86369	0.366097	0.558497	11.4469	3.55416
cds1609	NC_20059.1	1679968	1680315	19.051	2.16042	-4.47045	0.0204372	0.102201	34.5477	3.55416
cds1610	NC_20059.1	1680687	1682192	149.421	0.724989	-1.65289	0.146272	0.33318	189.081	109.761
cds1611	NC_20059.1	1682303	1682482	957.28	-2.69011	6.45361	2.71168e-05	0.000874274	206.719	1707.84
cds1612	NC_20059.1	1682887	1683189	27.639	-0.271273	1.20687	0.703818	0.821099	24.6528	30.6252
cds1613	NC_20059.1	1683217	1683768	35.9607	-0.117924	1.08517	0.858541	0.917343	34.1879	37.7335
cds1614	NC_20059.1	1683910	1684440	48.5253	-0.582664	1.49761	0.298575	0.494506	37.7274	59.3232
cds1615	NC_20059.1	1684507	1684902	33.5006	0.443714	-1.3601	0.546584	0.703598	39.2475	27.7536
cds1616	NC_20059.1	1685150	1685311	77.9301	-0.579006	1.49382	0.193612	0.382298	61.6367	94.2235
cds1617	NC_20059.1	1685461	1685931	32.8372	0.72712	-1.65533	0.275946	0.472203	42.1192	23.5551
cds1618	NC_20059.1	1685928	1686224	22.6475	0.748853	-1.68046	0.343294	0.539033	29.5279	15.7672
cds1619	NC_20059.1	1686221	1686772	32.5665	0.572483	-1.48708	0.37668	0.567911	39.7626	25.3705
cds1620	NC_20059.1	1686933	1687259	27.9206	-0.630285	1.54787	0.365723	0.558489	20.8293	35.012
cds1621	NC_20059.1	1687788	1688159	24.8469	0.145685	-1.10626	0.843273	0.90815	26.327	23.3668
cds1622	NC_20059.1	1688111	1688350	9.32967	0.61045	-1.52674	0.525497	0.689365	12.3072	6.35218
cds1623	NC_20059.1	1689135	1689353	315.505	-0.441379	1.3579	0.492801	0.664464	261.725	369.285
cds1624	NC_20059.1	1689370	1689615	507.245	-0.719077	1.64613	0.274702	0.471228	366.959	647.53
cds1625	NC_20059.1	1689687	1689800	15.8071	0.0782483	-1.05574	0.926834	0.957444	16.4149	15.1993
cds1626	NC_20059.1	1689831	1690679	91.6471	0.457469	-1.37313	0.293241	0.488632	106.35	76.944
cds1627	NC_20059.1	1690713	1691153	85.2466	-0.0124986	1.0087	0.978706	0.988106	85.2699	85.2233
cds1628	NC_20059.1	1691179	1691454	226.843	-0.197182	1.14646	0.753539	0.852375	209.853	243.833
cds1629	NC_20059.1	1691875	1692849	179.755	0.10199	-1.07325	0.830146	0.900161	186.721	172.788
cds1630	NC_20059.1	1693141	1693683	84.6075	-0.00797059	1.00554	0.986885	0.992068	84.7096	84.5054
cds1631	NC_20059.1	1694081	1694386	464.528	-2.66051	6.32258	7.71883e-05	0.00194893	99.583	829.472
cds1632	NC_20059.1	1694608	1694769	52.1886	-1.15656	2.22925	0.0231099	0.109302	31.064	73.3133
cds1633	NC_20059.1	1695012	1695785	204.263	-0.464667	1.38	0.381815	0.572905	169.342	239.185
cds1634	NC_20059.1	1695804	1696958	128.055	0.200237	-1.14889	0.686226	0.807016	137.879	118.232
cds1635	NC_20059.1	1696960	1698153	113.236	1.16557	-2.24321	0.0182384	0.0950896	159.852	66.6198
cds1636	NC_20059.1	1698254	1699279	804.631	0.208515	-1.1555	0.759038	0.856438	871.937	737.326
cds1637	NC_20059.1	1699652	1700839	121.995	0.175184	-1.12911	0.69304	0.813052	130.222	113.768
cds1638	NC_20059.1	1700840	1702003	80.7256	-0.310758	1.24036	0.489008	0.661786	71.8794	89.5718
cds1639	NC_20059.1	1702033	1702278	102.106	-0.964295	1.95111	0.0463368	0.171163	67.757	136.456
cds1640	NC_20059.1	1702501	1703265	101.732	-0.332722	1.25939	0.44052	0.621533	89.9219	113.542
cds1641	NC_20059.1	1703274	1704074	577.608	-1.5659	2.96063	0.0134348	0.0796833	262.599	892.617
cds1642	NC_20059.1	1704151	1705014	1484.53	-1.71478	3.28248	0.0112905	0.0711575	601.212	2367.84
cds1643	NC_20059.1	1705242	1705445	205.424	-1.86834	3.65112	0.000641805	0.00925465	81.032	329.816
cds1644	NC_20059.1	1705799	1706164	2829.12	-2.36277	5.14358	0.000797947	0.0107886	723.424	4934.82
cds1645	NC_20059.1	1706444	1706806	1641.81	-0.554548	1.46871	0.44297	0.623729	1274.64	2008.97
cds1646	NC_20059.1	1706817	1709351	6973.56	-1.26637	2.40555	0.0751339	0.229866	3661.46	10285.7
cds1647	NC_20059.1	1709461	1709889	123.65	0.0590653	-1.04179	0.914026	0.95066	126.685	120.615
cds1648	NC_20059.1	1709931	1711118	154.301	1.43538	-2.70453	0.0134491	0.0796933	231.925	76.6762
cds1649	NC_20059.1	1711241	1711960	133.72	0.591209	-1.50651	0.279876	0.475568	163.539	103.9
cds1650	NC_20059.1	1711960	1712427	82.0154	-0.519267	1.43323	0.300471	0.496427	67.0122	97.0185
cds1651	NC_20059.1	1712563	1713390	168.996	-0.670912	1.59208	0.189271	0.376377	127.959	210.034
cds1652	NC_20059.1	1713596	1714363	554.171	-2.9774	7.87564	5.55891e-07	4.187e-05	101.435	1006.91
cds1653	NC_20059.1	1714636	1715562	211.695	-2.18423	4.54485	2.6048e-05	0.000852935	68.7369	354.654
cds1654	NC_20059.1	1715800	1716519	85.857	-0.658641	1.57859	0.146847	0.333416	66.075	105.639
cds1655	NC_20059.1	1716576	1717136	199.075	-1.32149	2.49925	0.00469571	0.0387936	109.246	288.905
cds1656	NC_20059.1	1717240	1717986	88.775	-1.06551	2.09291	0.013628	0.0801488	56.4085	121.141
cds1657	NC_20059.1	1717986	1718819	51.0049	0.370302	-1.29262	0.486842	0.659934	58.1889	43.8209
cds1658	NC_20059.1	1718946	1720619	429.844	-0.582242	1.49717	0.343932	0.539496	334.74	524.947
cds1659	NC_20059.1	1720817	1723150	1035.32	-0.593722	1.50914	0.35346	0.546936	798.69	1271.96
cds1660	NC_20059.1	1723202	1724269	102.624	0.317377	-1.24606	0.44479	0.625172	114.39	90.8576
cds1661	NC_20059.1	1724253	1724735	88.4917	-0.0105793	1.00736	0.980339	0.988991	88.4708	88.5126
cds1662	NC_20059.1	1724732	1725547	88.1521	0.102512	-1.07364	0.805622	0.88579	91.5722	84.7319
cds1663	NC_20059.1	1725550	1726431	40.4377	1.22245	-2.33342	0.0528186	0.186021	58.3031	22.5724
cds1664	NC_20059.1	1726443	1727609	27.5533	1.20138	-2.2996	0.117755	0.29689	40.3986	14.708
cds1665	NC_20059.1	1727739	1728173	64.4546	0.655168	-1.5748	0.206632	0.397633	80.2102	48.699
cds1666	NC_20059.1	1728260	1729549	758.626	-0.508675	1.42274	0.463231	0.640126	605.437	911.815
cds1667	NC_20059.1	1729841	1732309	153.604	-0.0238952	1.0167	0.957043	0.97622	152.187	155.021
cds1668	NC_20059.1	1732290	1733012	589.129	-0.931469	1.90722	0.159776	0.3446	381.155	797.102
cds1669	NC_20059.1	1733431	1734318	248.515	-0.849745	1.80218	0.139774	0.32629	171.032	325.997
cds1670	NC_20059.1	1734315	1735154	273.812	-0.382797	1.30387	0.488776	0.6617	234.788	312.836
cds1671	NC_20059.1	1735303	1736577	525.291	-0.57312	1.48774	0.398525	0.587876	407.254	643.329
cds1672	NC_20059.1	1736797	1737108	201.228	0.235015	-1.17692	0.699093	0.817559	219.758	182.698
cds1673	NC_20059.1	1737265	1738308	579.566	-0.73755	1.66734	0.275197	0.471661	413.902	745.229
cds1674	NC_20059.1	1738325	1739707	703.866	-0.503009	1.41717	0.44199	0.622629	566.13	841.603
cds1675	NC_20059.1	1739723	1741078	581.036	-0.469104	1.38425	0.444465	0.624925	476.848	685.223
cds1676	NC_20059.1	1741217	1741858	150.9	-0.121973	1.08822	0.830679	0.900427	144.36	157.439
cds1677	NC_20059.1	1741911	1743356	314.791	-0.282651	1.21643	0.621017	0.759894	281.316	348.266
cds1678	NC_20059.1	1743412	1743666	384.49	-1.00643	2.00894	0.106025	0.278089	241.539	527.442
cds1679	NC_20059.1	1743696	1743944	267.119	-1.27635	2.42226	0.0323757	0.135254	146.01	388.227
cds1680	NC_20059.1	1743981	1744952	579.666	-1.25068	2.37953	0.0453749	0.168533	317.956	841.376
cds1681	NC_20059.1	1744998	1745372	181.314	-1.28209	2.43192	0.0132955	0.0790811	100.986	261.642
cds1682	NC_20059.1	1745519	1746112	31.4784	0.752715	-1.68496	0.285628	0.480917	40.9522	22.0046
cds1683	NC_20059.1	1746122	1746568	171.13	-1.24649	2.37263	0.0166899	0.0893497	96.9092	245.352
cds1684	NC_20059.1	1746581	1747075	41.2532	-0.909037	1.87779	0.115921	0.294344	27.417	55.0895
cds1685	NC_20059.1	1747075	1748370	80.032	-0.3476	1.27244	0.425058	0.610008	69.8508	90.2132
cds1686	NC_20059.1	1748520	1749545	256.459	-1.69181	3.23062	0.000717227	0.0099541	113.761	399.157
cds1687	NC_20059.1	1749542	1750699	110.163	-0.503498	1.41765	0.23988	0.435109	89.8051	130.521
cds1688	NC_20059.1	1750696	1752147	111.664	-0.500691	1.41489	0.273749	0.4708	91.9027	131.424
cds1689	NC_20059.1	1752431	1754704	284.92	-1.32188	2.49992	0.012465	0.0758639	153.935	415.904
cds1690	NC_20059.1	1754694	1756058	158.018	-0.619432	1.53627	0.192998	0.381686	122.906	193.131
cds1691	NC_20059.1	1756108	1756971	77.2326	-0.267576	1.20378	0.545407	0.702705	69.9981	84.4671
cds1692	NC_20059.1	1757079	1757321	166.037	-1.47537	2.78055	0.00544961	0.0429294	82.9438	249.129
cds1693	NC_20059.1	1757400	1758734	109.844	0.05349	-1.03777	0.905134	0.944337	112.003	107.684
cds1694	NC_20059.1	1758741	1759592	86.1307	-0.0483071	1.03405	0.916851	0.950852	84.6167	87.6447
cds1695	NC_20059.1	1759612	1760199	105.738	-0.258625	1.19634	0.614012	0.753963	96.1577	115.319
cds1696	NC_20059.1	1760495	1761931	56.1996	0.364841	-1.28774	0.517743	0.68479	63.7384	48.6608
cds1697	NC_20059.1	1761935	1762249	28.0207	-0.347163	1.27206	0.614554	0.754482	24.0541	31.9874
cds1698	NC_20059.1	1762267	1763946	114.995	-0.115201	1.08313	0.789264	0.875459	110.135	119.856
cds1699	NC_20059.1	1763958	1764470	24.3404	0.461001	-1.3765	0.533987	0.695416	28.8681	19.8127
cds1700	NC_20059.1	1764716	1765528	393.188	-1.18183	2.26864	0.0308924	0.131053	228.759	557.617
cds1701	NC_20059.1	1765583	1766197	26.6986	0.158388	-1.11604	0.826972	0.898292	28.2534	25.1439
cds1702	NC_20059.1	1766382	1766588	130.877	-0.783638	1.72147	0.0670377	0.214378	94.712	167.042
cds1703	NC_20059.1	1766781	1767038	405.83	-0.118173	1.08536	0.867696	0.922198	386.641	425.019
cds1704	NC_20059.1	1767958	1768125	50.4851	-0.916973	1.88815	0.127793	0.309598	33.7059	67.2642
cds1705	NC_20059.1	1768173	1768652	325.691	0.202352	-1.15057	0.777031	0.866783	352.835	298.546
cds1706	NC_20059.1	1768742	1768861	275.886	-2.17388	4.51235	0.00156087	0.0178426	82.2083	469.564
cds1707	NC_20059.1	1769097	1769297	300.163	-1.1607	2.23566	0.0832021	0.240834	170.919	429.406
cds1708	NC_20059.1	1769486	1769752	520.803	1.31975	-2.49623	0.0730593	0.226233	780.416	261.189
cds1709	NC_20059.1	1770052	1770804	35.4224	1.41726	-2.67077	0.0813465	0.238074	55.1925	15.6524
cds1710	NC_20059.1	1770869	1771831	122.179	-0.839775	1.78977	0.0678457	0.215863	85.5527	158.804
cds1711	NC_20059.1	1771808	1773010	1352.24	-2.09432	4.27025	0.000496782	0.00782774	448.636	2255.85
cds1712	NC_20059.1	1773223	1773948	72.149	0.362663	-1.2858	0.425915	0.610008	81.3441	62.9539
cds1713	NC_20059.1	1774033	1775016	81.4979	0.802902	-1.74461	0.0753971	0.229866	105.261	57.7344
cds1714	NC_20059.1	1775059	1776633	86.8203	0.195816	-1.14537	0.717799	0.829119	92.5747	81.066
cds1715	NC_20059.1	1776623	1777708	33.2691	0.942339	-1.92164	0.202742	0.393547	45.8193	20.7188
cds1716	NC_20059.1	1777705	1778625	42.3129	0.54652	-1.46056	0.345735	0.540762	51.1643	33.4614
cds1717	NC_20059.1	1778679	1779755	228.434	0.127685	-1.09254	0.819342	0.894059	239.841	217.027
cds1718	NC_20059.1	1779897	1780859	51.3888	0.449625	-1.36569	0.395694	0.586451	59.863	42.9147
cds1719	NC_20059.1	1780991	1782514	93.4522	-0.13258	1.09625	0.742341	0.845523	88.9767	97.9276
cds1720	NC_20059.1	1782511	1783539	48.205	0.917947	-1.88943	0.112157	0.287692	64.4991	31.9109
cds1721	NC_20059.1	1783536	1784504	73.236	1.16643	-2.24456	0.0112243	0.071091	103.142	43.3295
cds1722	NC_20059.1	1784533	1785267	60.261	1.02054	-2.02867	0.0382183	0.150162	82.2588	38.2631
cds1723	NC_20059.1	1785369	1786730	116.861	-0.316791	1.24556	0.453787	0.632164	103.733	129.989
cds1724	NC_20059.1	1786843	1788669	111.678	-0.287174	1.22025	0.503609	0.673294	99.9469	123.41
cds1725	NC_20059.1	1788845	1789543	286.894	-1.04741	2.06681	0.0818522	0.238464	177.313	396.474
cds1726	NC_20059.1	1789677	1791269	85.8145	0.615648	-1.53225	0.194386	0.383262	105.539	66.0902
cds1727	NC_20059.1	1791311	1793452	107.961	0.119848	-1.08662	0.777431	0.866962	112.586	103.335
cds1728	NC_20059.1	1793580	1793903	33.7823	-0.356702	1.2805	0.576279	0.724758	29.0367	38.5279
cds1729	NC_20059.1	1793900	1797400	164.59	-0.335444	1.26177	0.508826	0.677376	143.723	185.458
cds1730	NC_20059.1	1797449	1798366	48.5947	-0.266496	1.20288	0.634195	0.76943	43.3858	53.8037
cds1731	NC_20059.1	1798515	1799000	64.6825	-2.07013	4.19924	0.00102903	0.0131227	20.7748	108.59
cds1732	NC_20059.1	1799102	1799689	110.393	-1.43646	2.70656	0.00062299	0.00915479	57.298	163.488
cds1733	NC_20059.1	1799770	1800480	1248.73	-1.58758	3.00544	0.0153077	0.085494	554.305	1943.16
cds1734	NC_20059.1	1800535	1802346	243.709	-0.1484	1.10834	0.765199	0.860678	230.347	257.07
cds1735	NC_20059.1	1802611	1803270	796.652	-2.12122	4.35061	0.00092717	0.0121178	253.708	1339.6
cds1736	NC_20059.1	1803423	1803752	8279.73	-1.94068	3.83886	0.00235708	0.0240341	2966.84	13592.6
cds1737	NC_20059.1	1803961	1805370	784.219	-0.703698	1.62867	0.300056	0.496043	569.311	999.127
cds1738	NC_20059.1	1805433	1805771	259.135	-0.416027	1.33425	0.501815	0.671973	217.984	300.285
cds1739	NC_20059.1	1806120	1807595	187.637	-0.58073	1.49561	0.21984	0.412578	148.149	227.125
cds1740	NC_20059.1	1807598	1808404	389.719	-1.49587	2.82034	0.00883976	0.0608199	189.227	590.211
cds1741	NC_20059.1	1808437	1811358	1556.98	-2.0619	4.17535	0.0014145	0.0165914	513.304	2600.66
cds1742	NC_20059.1	1811608	1812183	344.328	-0.818559	1.76364	0.168176	0.352589	239.78	448.877
cds1743	NC_20059.1	1812283	1812645	71.4653	0.887341	-1.84976	0.13013	0.312024	95.2908	47.6398
cds1744	NC_20059.1	1812666	1813043	30.9703	-0.0368038	1.02584	0.96113	0.978198	30.1798	31.7609
cds1745	NC_20059.1	1813407	1814078	48.3129	-0.134944	1.09805	0.805257	0.885544	45.6202	51.0057
cds1746	NC_20059.1	1814264	1817059	752.557	-0.822842	1.76889	0.222203	0.414087	514.237	990.877
cds1747	NC_20059.1	1817210	1818100	126.834	0.0901158	-1.06446	0.850695	0.911905	131.39	122.277
cds1748	NC_20059.1	1818309	1818443	168.333	-0.516951	1.43093	0.391284	0.582111	135.515	201.151
cds1749	NC_20059.1	1818483	1818641	465.464	-0.375186	1.29701	0.557283	0.710534	397.731	533.197
cds1750	NC_20059.1	1818733	1819032	145.127	1.48903	-2.807	0.0236392	0.110745	221.777	68.4765
cds1751	NC_20059.1	1819160	1819672	70.6157	-0.879611	1.83988	0.0547862	0.190463	48.9764	92.2551
cds1752	NC_20059.1	1819702	1820274	214.5	-0.365653	1.28846	0.491273	0.663366	185.619	243.38
cds1753	NC_20059.1	1820309	1820809	135.592	-0.645106	1.56385	0.203724	0.394338	104.181	167.004
cds1754	NC_20059.1	1820898	1821983	36.5289	0.232473	-1.17485	0.747188	0.849317	39.8994	33.1584
cds1755	NC_20059.1	1821990	1823120	46.4119	0.205063	-1.15274	0.747002	0.849259	50.3651	42.4586
cds1756	NC_20059.1	1823367	1823792	69.7013	-0.453802	1.36965	0.343151	0.539033	58.6044	80.7982
cds1757	NC_20059.1	1823926	1824936	1201.62	-0.0819805	1.05847	0.916703	0.950852	1159.67	1243.57
cds1758	NC_20059.1	1825015	1825437	187.971	-0.624931	1.54214	0.296402	0.492203	143.976	231.965
cds1759	NC_20059.1	1825495	1826760	175.582	-1.25876	2.3929	0.0147262	0.0843204	98.2569	252.907
cds1760	NC_20059.1	1826778	1827302	131.926	-2.53564	5.79835	3.14962e-08	4.50037e-06	35.3708	228.481
cds1761	NC_20059.1	1827474	1827965	69.8786	0.753718	-1.68613	0.126854	0.308426	88.9779	50.7792
cds1762	NC_20059.1	1827986	1828168	19.1484	0.0833977	-1.05951	0.917436	0.951175	19.7698	18.5269
cds1763	NC_20059.1	1828272	1828577	19.4092	0.060932	-1.04314	0.941281	0.965231	19.7618	19.0565
cds1764	NC_20059.1	1828615	1830516	55.7112	0.913059	-1.88303	0.0968092	0.262571	74.1802	37.2421
cds1765	NC_20059.1	1830519	1832408	78.5898	0.324904	-1.25258	0.490583	0.663272	87.7234	69.4561
cds1766	NC_20059.1	1832605	1833291	48.1547	0.385891	-1.30667	0.486633	0.659811	55.2867	41.0228
cds1767	NC_20059.1	1833334	1834224	70.9844	0.0169208	-1.0118	0.972883	0.984937	71.6417	70.327
cds1768	NC_20059.1	1834306	1834554	13.9224	1.07988	-2.11386	0.257802	0.454109	21.2661	6.57872
cds1769	NC_20059.1	1834570	1834800	22.5628	0.749134	-1.68078	0.379496	0.570787	29.9262	15.1993
cds1770	NC_20059.1	1834824	1835678	128.244	-1.3615	2.56952	0.00126502	0.0152585	69.329	187.158
cds1771	NC_20059.1	1836136	1836879	46.7705	0.827592	-1.77472	0.217264	0.410401	61.2504	32.2905
cds1772	NC_20059.1	1837062	1837541	55.912	0.155789	-1.11403	0.752287	0.851419	59.0412	52.7828
cds1773	NC_20059.1	1837711	1838202	81.7511	-0.777718	1.71442	0.0726384	0.225947	59.4873	104.015
cds1774	NC_20059.1	1838199	1839026	72.732	0.031933	-1.02238	0.941655	0.965457	73.3982	72.0659
cds1775	NC_20059.1	1839031	1839813	100.146	-0.568894	1.48339	0.200752	0.391073	80.0948	120.197
cds1776	NC_20059.1	1839822	1841375	430.605	-1.39279	2.62585	0.0156275	0.0862628	221.397	639.813
cds1777	NC_20059.1	1841618	1842424	84.1849	-0.648503	1.56754	0.115681	0.293852	64.9226	103.447
cds1778	NC_20059.1	1842548	1843468	98.5417	-0.24013	1.1811	0.552841	0.708279	90.0056	107.078
cds1779	NC_20059.1	1843486	1844439	130.745	-0.236221	1.1779	0.584237	0.730673	119.703	141.787
cds1780	NC_20059.1	1844681	1845712	209.436	-1.04464	2.06285	0.0633298	0.207966	130.954	287.919
cds1781	NC_20059.1	1845709	1846386	541.366	-1.9662	3.90738	0.00228633	0.0235256	190.458	892.273
cds1782	NC_20059.1	1846540	1847751	496.886	-0.295962	1.2277	0.671964	0.796835	437.967	555.805
cds1783	NC_20059.1	1847822	1849003	175.975	-0.0553871	1.03914	0.914261	0.95066	172.351	179.6
cds1784	NC_20059.1	1849349	1850245	48.9549	0.640118	-1.55846	0.278311	0.474699	60.6676	37.2421
cds1785	NC_20059.1	1850238	1850861	56.9475	0.231821	-1.17432	0.700032	0.817913	61.6036	52.2914
cds1786	NC_20059.1	1851037	1852224	75.8373	0.490875	-1.4053	0.360955	0.553629	89.2503	62.4243
cds1787	NC_20059.1	1852770	1853366	29.6065	0.413517	-1.33193	0.553145	0.708279	34.334	24.8791
cds1788	NC_20059.1	1853448	1853882	46.5371	1.56328	-2.95524	0.0105972	0.0682626	71.7492	21.325
cds1789	NC_20059.1	1854165	1855709	117.087	-0.87519	1.83425	0.050706	0.181336	80.6684	153.505
cds1790	NC_20059.1	1855702	1856856	206.817	-1.2913	2.44749	0.00973558	0.0647015	114.45	299.185
cds1791	NC_20059.1	1856918	1857382	201.232	-2.09796	4.28104	4.91071e-05	0.00137216	68.9826	333.482
cds1792	NC_20059.1	1857627	1857845	370.024	-2.10327	4.29683	0.00119618	0.014717	118.839	621.21
cds1793	NC_20059.1	1858040	1859980	512.817	-1.05341	2.07543	0.0864545	0.246615	314.585	711.049
cds1794	NC_20059.1	1860006	1861028	151.807	-1.1422	2.20717	0.0153663	0.085494	91.8032	211.811
cds1795	NC_20059.1	1861035	1861850	177.098	-0.93889	1.91705	0.0710426	0.222322	117.732	236.463
cds1796	NC_20059.1	1861852	1862346	91.357	-0.783984	1.72188	0.0845283	0.24344	66.2595	116.455
cds1797	NC_20059.1	1862350	1863576	118.108	-0.614675	1.53121	0.149221	0.335382	92.463	143.752
cds1798	NC_20059.1	1863703	1864728	278.586	-0.623782	1.54091	0.339016	0.534988	211.743	345.43
cds1799	NC_20059.1	1865033	1866034	51.9192	0.100834	-1.07239	0.86153	0.919065	53.6272	50.2113
cds1800	NC_20059.1	1866062	1866433	16.5218	1.79301	-3.46538	0.0399353	0.153897	27.9772	5.06644
cds1801	NC_20059.1	1866773	1867090	19.6577	1.35308	-2.55457	0.102034	0.271358	30.1652	9.1502
cds1802	NC_20059.1	1867146	1868279	41.4247	0.19133	-1.14182	0.77613	0.866505	44.2833	38.5661
cds1803	NC_20059.1	1868364	1869452	154.169	-1.49142	2.81165	0.000871571	0.0116703	77.3214	231.017
cds1804	NC_20059.1	1869476	1870387	1165.44	-2.8581	7.25059	3.9562e-05	0.00114875	210.529	2120.36
cds1805	NC_20059.1	1870449	1871048	26.9823	1.6183	-3.07014	0.0264823	0.11783	42.8109	11.1538
cds1806	NC_20059.1	1871068	1872927	71.0884	0.987245	-1.9824	0.0536188	0.1878	95.7078	46.4689
cds1807	NC_20059.1	1872940	1873473	88.8572	-0.434888	1.35181	0.334906	0.530099	75.2117	102.503
cds1808	NC_20059.1	1873560	1874609	200.605	0.849873	-1.80234	0.17536	0.360291	265.135	136.076
cds1809	NC_20059.1	1874748	1875140	22.8045	0.266194	-1.20263	0.738908	0.842914	25.3432	20.2658
cds1810	NC_20059.1	1875206	1876258	387.732	-0.788979	1.72785	0.188643	0.37591	273.693	501.772
cds1811	NC_20059.1	1876291	1877928	311.57	-0.390618	1.31095	0.493163	0.664491	265.914	357.225
cds1812	NC_20059.1	1878063	1878581	224.778	-2.05641	4.15949	3.48027e-05	0.00104193	80.3855	369.17
cds1813	NC_20059.1	1878695	1879465	252.606	-1.65996	3.16009	0.00360683	0.0324897	111.728	393.485
cds1814	NC_20059.1	1879603	1880499	52.8599	0.0143811	-1.01002	0.97812	0.987861	52.9753	52.7445
cds1815	NC_20059.1	1880706	1882769	420.401	-0.481774	1.39646	0.436541	0.618619	342.963	497.838
cds1816	NC_20059.1	1883071	1884183	509.879	-1.53365	2.89518	0.0101447	0.0666455	239.932	779.826
cds1817	NC_20059.1	1884188	1884655	58.2986	0.0603817	-1.04274	0.915626	0.950807	59.2776	57.3196
cds1818	NC_20059.1	1884794	1885933	61.2332	0.580942	-1.49583	0.222489	0.414087	74.297	48.1694
cds1819	NC_20059.1	1886061	1886666	133.605	-0.545145	1.45917	0.298392	0.494344	107.237	159.972
cds1820	NC_20059.1	1886666	1887253	120.018	-1.38111	2.6047	0.00202935	0.0215152	64.4473	175.59
cds1821	NC_20059.1	1887407	1888477	123.029	-0.518881	1.43284	0.216418	0.409455	100.301	145.756
cds1822	NC_20059.1	1888554	1889393	37.143	-0.213855	1.15978	0.734702	0.839843	34.0193	40.2667
cds1823	NC_20059.1	1889537	1891525	334.382	-1.80156	3.48597	0.000641679	0.00925465	137.723	531.041
cds1824	NC_20059.1	1891654	1892181	75.884	0.397592	-1.31731	0.477078	0.651911	87.5666	64.2014
cds1825	NC_20059.1	1892185	1892628	197.054	-0.96317	1.94959	0.0908476	0.2543	128.344	265.764
cds1826	NC_20059.1	1892757	1893212	1286.65	-1.69728	3.24288	0.0144535	0.0833662	521.555	2051.75
cds1827	NC_20059.1	1893502	1894113	984.496	-1.84902	3.60255	0.011863	0.0736253	350.477	1618.52
cds1828	NC_20059.1	1894139	1894588	569.736	-0.695178	1.61908	0.308238	0.503638	415.262	724.21
cds1829	NC_20059.1	1894697	1895656	172.09	-0.341796	1.26733	0.495381	0.666337	150.708	193.472
cds1830	NC_20059.1	1895871	1896305	629.477	0.0326877	-1.02292	0.962482	0.978859	638.039	620.916
cds1831	NC_20059.1	1896471	1897235	46.5176	0.511859	-1.42589	0.418092	0.60357	55.8695	37.1656
cds1832	NC_20059.1	1897636	1898277	29.7947	0.318669	-1.24718	0.665597	0.793316	33.8042	25.7853
cds1833	NC_20059.1	1898401	1899030	51.9814	1.41791	-2.67198	0.0121144	0.0743504	77.2683	26.6944
cds1834	NC_20059.1	1899103	1900065	82.3238	-0.312407	1.24178	0.496137	0.666641	72.9986	91.649
cds1835	NC_20059.1	1900456	1901061	32.6133	1.58898	-3.00837	0.0382472	0.150162	51.4631	13.7636
cds1836	NC_20059.1	1901409	1902152	32.9745	1.5963	-3.02367	0.0262979	0.117214	51.6941	14.2549
cds1837	NC_20059.1	1902291	1903775	191.685	0.535117	-1.44906	0.295984	0.491639	229.558	153.811
cds1838	NC_20059.1	1903907	1904176	55.9916	0.401814	-1.32117	0.478146	0.652628	64.4552	47.5281
cds1839	NC_20059.1	1904173	1904607	89.9735	-1.36317	2.5725	0.00385753	0.0338719	48.6697	131.277
cds1840	NC_20059.1	1904666	1906075	370.444	-1.10002	2.14357	0.0585366	0.196844	223.54	517.348
cds1841	NC_20059.1	1906273	1906965	61.5767	-0.395661	1.31555	0.39423	0.585089	52.638	70.5153
cds1842	NC_20059.1	1907027	1908016	45.7197	1.27334	-2.4172	0.0359707	0.143952	66.2954	25.1439
cds1843	NC_20059.1	1908029	1908502	389.342	-0.0585036	1.04139	0.933859	0.962014	380.437	398.248
cds1844	NC_20059.1	1908549	1909037	230.009	-0.220323	1.16499	0.712745	0.826575	210.889	249.129
cds1845	NC_20059.1	1909091	1909480	274.306	-1.84333	3.58838	0.000211993	0.00413169	111.265	437.347
cds1846	NC_20059.1	1909867	1910427	62.2942	0.574055	-1.4887	0.227723	0.419851	75.0949	49.4934
cds1847	NC_20059.1	1910488	1911030	1333.96	0.201895	-1.15021	0.753329	0.852291	1439.75	1228.18
cds1848	NC_20059.1	1911609	1911776	79.7008	0.409644	-1.32836	0.372643	0.563988	91.9492	67.4525
cds1849	NC_20059.1	1911879	1912595	103.815	-1.3588	2.56472	0.00140668	0.0165304	56.6926	150.937
cds1850	NC_20059.1	1913211	1913426	44.9949	-0.0346395	1.0243	0.95029	0.972036	44.3536	45.6362
cds1851	NC_20059.1	1913507	1913701	32.4914	0.134506	-1.09772	0.835754	0.903609	34.3193	30.6634
cds1852	NC_20059.1	1913740	1914213	126.72	-0.343432	1.26877	0.556868	0.710148	110.632	142.808
cds1853	NC_20059.1	1914381	1915316	47.9202	0.389464	-1.30991	0.484616	0.657909	54.741	41.0994
cds1854	NC_20059.1	1915398	1917407	167.62	-0.440548	1.35712	0.34902	0.543544	140.478	194.761
cds1855	NC_20059.1	1917570	1918697	189.272	-0.143093	1.10427	0.767271	0.861274	179.552	198.992
cds1856	NC_20059.1	1918772	1919212	34.4404	1.48048	-2.79041	0.0251196	0.114192	52.6606	16.2203
cds1857	NC_20059.1	1919334	1920170	39.7785	0.508182	-1.42226	0.45124	0.630152	47.6462	31.9109
cds1858	NC_20059.1	1920305	1920619	137.269	-1.60752	3.04727	0.00343835	0.0314657	62.3802	212.158
cds1859	NC_20059.1	1920630	1921016	52.8835	-0.27958	1.21384	0.685824	0.806718	46.4407	59.3263
cds1860	NC_20059.1	1921159	1921551	27.8986	0.90684	-1.87493	0.23771	0.433136	38.0646	17.7325
cds1861	NC_20059.1	1921675	1923207	109.722	-0.0403291	1.02835	0.923856	0.955749	107.979	111.465
cds1862	NC_20059.1	1923271	1923666	38.0381	-1.25417	2.38531	0.0383774	0.150517	20.7602	55.316
cds1863	NC_20059.1	1923811	1924596	43.7136	-0.731256	1.66008	0.227132	0.419546	31.3932	56.0339
cds1864	NC_20059.1	1924606	1925259	50.7472	-1.08011	2.1142	0.0421353	0.160257	30.979	70.5153
cds1865	NC_20059.1	1925256	1926254	56.9403	-0.624351	1.54152	0.352578	0.546379	42.6091	71.2715
cds1866	NC_20059.1	1926440	1926973	40.1987	0.233525	-1.1757	0.713072	0.826575	43.5318	36.8656
cds1867	NC_20059.1	1926976	1927101	11.5	0.151718	-1.11089	0.874542	0.925475	12.2992	10.7007
cds1868	NC_20059.1	1927378	1928514	683.434	-1.86058	3.63153	0.000741486	0.0102681	268.795	1098.07
cds1869	NC_20059.1	1928540	1928902	213.085	-1.09229	2.13212	0.0283584	0.123213	131.328	294.842
cds1870	NC_20059.1	1928902	1931766	937.562	-1.29199	2.44866	0.0233605	0.110013	510.338	1364.78
cds1871	NC_20059.1	1931916	1932176	10.6868	1.21913	-2.32807	0.199043	0.389762	16.7986	4.5751
cds1872	NC_20059.1	1932189	1932959	134.375	-0.416331	1.33453	0.472663	0.648368	113.771	154.979
cds1873	NC_20059.1	1933009	1933398	1647.62	-1.5136	2.85521	0.0304784	0.129735	747.993	2547.24
cds1874	NC_20059.1	1933530	1933910	582.955	-1.51874	2.86541	0.0317529	0.133621	262.94	902.971
cds1875	NC_20059.1	1933922	1935163	773.42	-1.56678	2.96243	0.0224098	0.107879	342.337	1204.5
cds1876	NC_20059.1	1935179	1936453	1035.29	-1.56847	2.96591	0.0297875	0.127513	448.102	1622.48
cds1877	NC_20059.1	1936476	1937231	1281.47	-1.90492	3.74487	0.00785827	0.056142	445.675	2117.26
cds1878	NC_20059.1	1937510	1938979	6796.95	-2.594	6.0377	0.000138406	0.00299024	1509.83	12084.1
cds1879	NC_20059.1	1939126	1940292	840.217	-3.75903	13.5388	2.81045e-11	1.47244e-08	91.1726	1589.26
cds1880	NC_20059.1	1940526	1941203	104.475	-0.502024	1.4162	0.215829	0.408711	85.6138	123.336
cds1881	NC_20059.1	1941320	1941835	49.7019	0.261013	-1.19832	0.635064	0.770186	54.7503	44.6535
cds1882	NC_20059.1	1942015	1944501	302.397	0.451748	-1.3677	0.42265	0.607638	354.078	250.715
cds1883	NC_20059.1	1944786	1946042	194.248	-1.93582	3.82595	3.71717e-05	0.00109717	75.3565	313.14
cds1884	NC_20059.1	1946217	1946543	11.5522	0.728615	-1.65705	0.43718	0.618903	15.7696	7.33486
cds1885	NC_20059.1	1946600	1950019	270.205	-0.289463	1.22218	0.560996	0.713675	241.333	299.076
cds1886	NC_20059.1	1950149	1950631	36.7667	-0.234781	1.17673	0.727013	0.835758	33.305	40.2284
cds1887	NC_20059.1	1950636	1951466	87.1121	-1.16556	2.24321	0.00586144	0.045327	52.0618	122.162
cds1888	NC_20059.1	1953097	1954614	283.495	-0.899564	1.8655	0.0932843	0.257881	191.43	375.561
cds1889	NC_20059.1	1954682	1955104	42.9682	1.14315	-2.20863	0.0536953	0.187963	60.8308	25.1057
cds1890	NC_20059.1	1955108	1955428	125.371	0.251963	-1.19083	0.564486	0.716086	137.125	113.618
cds1891	NC_20059.1	1955432	1957066	234.583	-0.564956	1.47934	0.30042	0.496427	185.749	283.417
cds1892	NC_20059.1	1957063	1957770	272.878	-1.46811	2.76658	0.0192491	0.0977248	132.152	413.603
cds1893	NC_20059.1	1957770	1958099	322.515	-1.82532	3.54384	0.00703361	0.0522081	122.011	523.02
cds1894	NC_20059.1	1958107	1959354	221.315	-1.49585	2.8203	0.0032522	0.0302576	109.677	332.952
cds1895	NC_20059.1	1959358	1960287	182.935	-0.630119	1.54769	0.239627	0.435109	140.635	225.236
cds1896	NC_20059.1	1960307	1960783	259.475	-1.07665	2.10913	0.0668696	0.214354	158.471	360.479
cds1897	NC_20059.1	1960970	1962049	83.935	-0.773382	1.70927	0.0742439	0.228585	60.9835	106.887
cds1898	NC_20059.1	1962132	1962818	95.9959	-1.23535	2.35438	0.00321031	0.0300346	55.3862	136.606
cds1899	NC_20059.1	1962874	1963326	40.3913	0.575579	-1.49028	0.329298	0.525803	49.0601	31.7226
cds1900	NC_20059.1	1963461	1964762	123.085	-0.484948	1.39954	0.277076	0.473153	101.13	145.041
cds1901	NC_20059.1	1964743	1965258	123.865	-0.412719	1.33119	0.450443	0.629738	105.302	142.428
cds1902	NC_20059.1	1965354	1966154	2232.5	-1.33204	2.51759	0.0430394	0.162614	1153.46	3311.54
cds1903	NC_20059.1	1966261	1966878	188.193	-1.74738	3.35749	0.000205681	0.0040664	81.2831	295.104
cds1904	NC_20059.1	1967145	1967909	209.515	0.363612	-1.28664	0.554184	0.708882	239.168	179.862
cds1905	NC_20059.1	1967927	1968169	75.4907	0.372127	-1.29426	0.528308	0.691406	86.5151	64.4662
cds1906	NC_20059.1	1968273	1968944	131.707	0.0451809	-1.03181	0.932646	0.961237	134.101	129.312
cds1907	NC_20059.1	1969054	1969461	28.6649	0.519865	-1.43382	0.462482	0.639632	34.7574	22.5724
cds1908	NC_20059.1	1969527	1970486	91.342	0.263634	-1.2005	0.542319	0.700093	99.8792	82.8048
cds1909	NC_20059.1	1970676	1970873	67.9939	0.31316	-1.24243	0.610501	0.751223	76.7411	59.2467
cds1910	NC_20059.1	1971027	1972445	1178.96	-2.49869	5.65174	9.01147e-05	0.00214603	291.429	2066.49
cds1911	NC_20059.1	1972670	1973176	94.7649	0.0337334	-1.02366	0.948135	0.97036	96.4804	93.0495
cds1912	NC_20059.1	1973347	1975578	319.855	-1.15801	2.23149	0.0239612	0.111341	189.739	449.972
cds1913	NC_20059.1	1975593	1975826	61.7761	-0.91812	1.88965	0.119473	0.299016	41.4301	82.1222
cds1914	NC_20059.1	1975812	1977011	119.229	0.13267	-1.09632	0.808424	0.887267	125.825	112.633
cds1915	NC_20059.1	1977225	1977527	881.734	-1.89322	3.71464	0.00440304	0.0368601	320.837	1442.63
cds1916	NC_20059.1	1977908	1978243	2106.31	-2.15328	4.44837	0.00215314	0.0225054	625.538	3587.09
cds1917	NC_20059.1	1978383	1979615	252.904	-0.991852	1.98874	0.0590284	0.197821	163.368	342.441
cds1918	NC_20059.1	1979671	1980924	223.938	-1.28243	2.43248	0.0168264	0.0896502	123.997	323.878
cds1919	NC_20059.1	1980938	1981870	954.855	-2.27323	4.83406	0.000117056	0.00261292	284.047	1625.66
cds1920	NC_20059.1	1981984	1982808	40.8949	-0.327096	1.25449	0.585568	0.731611	35.5474	46.2423
cds1921	NC_20059.1	1982825	1983652	56.5921	-0.452709	1.36861	0.368211	0.560162	46.9026	66.2815
cds1922	NC_20059.1	1983726	1984613	54.9839	-0.156958	1.11493	0.779936	0.868638	51.4007	58.5671
cds1923	NC_20059.1	1984674	1985603	70.9285	-1.31769	2.49266	0.0222054	0.107391	37.3889	104.468
cds1924	NC_20059.1	1985675	1986292	1673.01	-4.08677	16.9918	9.12296e-10	3.08907e-07	124.313	3221.71
cds1925	NC_20059.1	1986517	1987311	1052.79	-1.54676	2.9216	0.0338931	0.139272	459.911	1645.68
cds1926	NC_20059.1	1987749	1989266	69.5328	0.377527	-1.29911	0.447408	0.628149	78.9863	60.0794
cds1927	NC_20059.1	1989397	1990542	79.7514	-0.350315	1.27484	0.431365	0.614128	69.1365	90.3662
cds1928	NC_20059.1	1990616	1991080	38.1485	-0.311813	1.24127	0.606672	0.74826	33.4205	42.8764
cds1929	NC_20059.1	1991084	1991884	31.6102	0.220931	-1.16549	0.744468	0.847451	34.334	28.8863
cds1930	NC_20059.1	1991865	1992707	51.7229	-0.401824	1.32118	0.469976	0.646127	43.5929	59.8528
cds1931	NC_20059.1	1992820	1993404	43.9305	0.362023	-1.28523	0.52945	0.692603	50.1275	37.7335
cds1932	NC_20059.1	1993627	1994841	593.968	-0.392445	1.31262	0.547081	0.703806	503.011	684.926
cds1933	NC_20059.1	1994961	1995587	55.2638	-0.650838	1.57008	0.224699	0.417214	41.9041	68.6235
cds1934	NC_20059.1	1995634	1996485	34.7798	-0.0312797	1.02192	0.96898	0.983211	34.018	35.5416
cds1935	NC_20059.1	1996623	1999283	273.237	-0.746733	1.67799	0.14378	0.331287	199.12	347.354
cds1936	NC_20059.1	1999458	2000543	627.606	-1.04844	2.06829	0.119703	0.299233	379.651	875.561
cds1937	NC_20059.1	2000783	2001727	41.3642	1.3623	-2.57095	0.0779309	0.23404	62.9923	19.7362
cds1938	NC_20059.1	2001774	2002700	193.34	-0.0253666	1.01774	0.967176	0.982015	191.925	194.755
cds1939	NC_20059.1	2002759	2003778	26.8622	1.42309	-2.6816	0.0926202	0.256974	42.0409	11.6834
cds1940	NC_20059.1	2004005	2006623	212.348	0.138876	-1.10105	0.772308	0.864738	223.398	201.298
cds1941	NC_20059.1	2007017	2007940	503.398	-0.461623	1.37709	0.49557	0.666448	411.861	594.936
cds1942	NC_20059.1	2008038	2008457	577.077	-1.1854	2.27426	0.103703	0.273873	315.988	838.166
cds1943	NC_20059.1	2008709	2009230	50.7226	0.576721	-1.49146	0.304763	0.500222	61.2902	40.1549
cds1944	NC_20059.1	2009347	2010261	266.806	-0.476426	1.39129	0.425331	0.610008	218.612	314.999
cds1945	NC_20059.1	2010606	2012081	427.846	-1.18691	2.27665	0.0278655	0.121744	248.582	607.111
cds1946	NC_20059.1	2012078	2013157	274.912	-1.7137	3.28	0.00079187	0.0107295	119.856	429.968
cds1947	NC_20059.1	2013262	2013813	78.0039	0.250173	-1.18935	0.616433	0.756493	85.4159	70.5918
cds1948	NC_20059.1	2013888	2014388	43.9885	0.619237	-1.53606	0.285575	0.480917	54.2126	33.7645
cds1949	NC_20059.1	2014399	2014770	44.9933	-0.00131568	1.00091	0.998129	0.999082	45.1448	44.8418
cds1950	NC_20059.1	2014832	2015689	54.2051	-0.404667	1.32378	0.429542	0.612407	46.2508	62.1595
cds1951	NC_20059.1	2015745	2016416	46.0046	-0.226135	1.1697	0.690159	0.810601	42.3276	49.6817
cds1952	NC_20059.1	2016857	2017177	48.6767	0.0118284	-1.00823	0.983542	0.990487	49.2605	48.0929
cds1953	NC_20059.1	2017326	2017694	179.778	-0.892772	1.85674	0.0859235	0.245993	122.069	237.487
cds1954	NC_20059.1	2018186	2024881	1383.7	-0.129809	1.09415	0.843293	0.90815	1312.97	1454.43
cds1955	NC_20059.1	2025021	2025347	26.276	1.93818	-3.83222	0.00954552	0.0635727	43.9314	8.6206
cds1956	NC_20059.1	2025487	2027097	123.816	1.43969	-2.71263	0.00180028	0.0197528	183.959	63.6718
cds1957	NC_20059.1	2027189	2028220	93.2141	0.896466	-1.8615	0.0456469	0.169211	123.021	63.407
cds1958	NC_20059.1	2028291	2029424	243.128	2.07704	-4.21941	0.00164293	0.0184448	407.915	78.3415
cds1959	NC_20059.1	2029436	2030197	138.763	2.6769	-6.3948	5.11976e-05	0.00140575	247.768	29.7573
cds1960	NC_20059.1	2030304	2032769	174.634	2.36616	-5.15567	4.5306e-06	0.000219107	298.566	50.7026
cds1961	NC_20059.1	2032828	2033919	107.499	1.80109	-3.48482	0.000519559	0.00798647	171.215	43.7826
cds1962	NC_20059.1	2033923	2034864	141.576	1.44915	-2.73047	0.015106	0.0854111	213.316	69.8357
cds1963	NC_20059.1	2034857	2035762	113.165	2.65339	-6.29146	2.14993e-06	0.000120858	199.371	26.9592
cds1964	NC_20059.1	2035983	2037218	653.888	0.452761	-1.36866	0.535483	0.695688	774.925	532.85
cds1965	NC_20059.1	2037656	2038699	56.4021	-0.478176	1.39298	0.331353	0.526796	46.3344	66.4698
cds1966	NC_20059.1	2038762	2040189	225.501	-0.236187	1.17788	0.649628	0.78092	205.765	245.237
cds1967	NC_20059.1	2040474	2040872	26.5188	0.754401	-1.68693	0.302426	0.498258	34.549	18.4887
cds1968	NC_20059.1	2040879	2041448	60.3234	0.229694	-1.17259	0.65996	0.788816	65.9369	54.7099
cds1969	NC_20059.1	2041532	2042902	235.391	0.0563288	-1.03982	0.923637	0.955712	240.863	229.92
cds1970	NC_20059.1	2042912	2043781	119.112	-0.178075	1.13137	0.724619	0.834679	111.828	126.396
cds1971	NC_20059.1	2043788	2044948	157.484	-0.443501	1.3599	0.353973	0.547279	132.311	182.657
cds1972	NC_20059.1	2045099	2046316	65.9418	0.0665381	-1.0472	0.883265	0.930265	67.4557	64.4279
cds1973	NC_20059.1	2046472	2047278	23.4763	0.370591	-1.29288	0.645223	0.777855	27.2165	19.7362
cds1974	NC_20059.1	2047561	2049873	187.794	-0.539447	1.45342	0.259957	0.456522	150.696	224.892
cds1975	NC_20059.1	2050069	2050821	109.332	-0.835314	1.78425	0.0614282	0.203691	77.3691	141.295
cds1976	NC_20059.1	2050860	2052605	114.956	0.405518	-1.32456	0.367253	0.559332	132.326	97.5863
cds1977	NC_20059.1	2052770	2053594	435.92	-0.704656	1.62976	0.316923	0.513133	314.905	556.935
cds1978	NC_20059.1	2053626	2055314	2113.18	-1.66683	3.17517	0.0214127	0.104819	856.025	3370.34
cds1979	NC_20059.1	2055397	2055600	19.7348	1.758	-3.38228	0.0356209	0.143281	32.8908	6.57872
cds1980	NC_20059.1	2055721	2056257	53.9533	1.15685	-2.2297	0.0435493	0.163851	76.2222	31.6844
cds1981	NC_20059.1	2056261	2056689	67.5545	-0.768505	1.7035	0.113051	0.289041	49.0149	86.0942
cds1982	NC_20059.1	2056844	2058217	331.639	-1.99128	3.97589	0.000417552	0.00694484	120.066	543.212
cds1983	NC_20059.1	2058372	2059757	882.967	-2.10618	4.30549	0.000883771	0.0117469	285.271	1480.66
cds1984	NC_20059.1	2059939	2060493	276.168	-0.967968	1.95608	0.107298	0.280032	178.058	374.278
cds1985	NC_20059.1	2060507	2061208	154.136	-1.40273	2.64402	0.00200855	0.0214445	81.4145	226.857
cds1986	NC_20059.1	2061404	2062078	42.8195	0.697081	-1.62122	0.248684	0.443791	54.2577	31.3813
cds1987	NC_20059.1	2062250	2063425	75.2707	1.07792	-2.111	0.0241237	0.111646	104.187	46.3541
cds1988	NC_20059.1	2063526	2065340	548.295	-0.516026	1.43001	0.428916	0.612306	438.432	658.158
cds1989	NC_20059.1	2065806	2067218	545.154	-1.06341	2.08987	0.0741936	0.228543	334.116	756.191
cds1990	NC_20059.1	2067571	2069178	178.491	-0.518436	1.4324	0.295748	0.491376	144.948	212.034
cds1991	NC_20059.1	2069375	2070442	49.4993	1.46111	-2.7532	0.0112232	0.071091	74.6874	24.3113
cds1992	NC_20059.1	2070497	2071105	265.323	-1.19045	2.28224	0.0199811	0.100416	154.891	375.755
cds1993	NC_20059.1	2071162	2072127	709.663	-2.1987	4.59066	0.000129483	0.00281682	223.141	1196.19
cds1994	NC_20059.1	2072173	2072658	44.86	-0.437429	1.35419	0.429572	0.612407	37.4286	52.2914
cds1995	NC_20059.1	2072652	2073851	113.335	-0.331124	1.25799	0.432252	0.614973	99.7411	126.929
cds1996	NC_20059.1	2073883	2074314	135.187	-1.17661	2.26045	0.013492	0.079797	80.4174	189.956
[truncated: 4,290 more rows]

## Sheet: NodD1 mutant in Salt
Supplementary file 4. Genome differential expression in R. tropici CIAT 899 mutant strains in control, salt and apigenin conditions
NodD1 mutant in Salt condition
ID	Replicon	Start	End	baseMean	log2FoldChange	FoldChange	pvalue	padj	Average Wild-type Control	Average NodD1 mutant Salt	Gene name
cds0	NC_20059.1	427	1248	38.1494	0.586061	-1.50114	0.354336	0.675979	47.6689	28.6299
cds1	NC_20059.1	1258	1881	38.47	-0.067207	1.04769	0.913996	0.969184	37.4693	39.4707
cds2	NC_20059.1	1874	2731	633.555	-0.964967	1.95202	0.154399	0.509291	368.814	898.295
cds3	NC_20059.1	2733	3332	663.052	-0.679802	1.60192	0.327158	0.659034	456.989	869.114
cds4	NC_20059.1	3350	4066	264.467	-0.316841	1.2456	0.610791	0.838172	228.728	300.205
cds5	NC_20059.1	4148	4630	136.955	0.0468721	-1.03302	0.930544	0.97494	140	133.91
cds6	NC_20059.1	4726	5244	282.326	-0.509243	1.4233	0.414283	0.722059	221.465	343.187
cds7	NC_20059.1	5391	6092	1042.33	-0.78017	1.71733	0.250911	0.603696	681.816	1402.84
cds8	NC_20059.1	6089	7207	398.251	-0.35728	1.28101	0.562891	0.80673	337.995	458.506
cds9	NC_20059.1	7207	7791	197.538	-0.162122	1.11893	0.749007	0.905578	185.008	210.069
cds10	NC_20059.1	7788	8153	50.6067	0.622202	-1.53922	0.261411	0.609604	63.1747	38.0387
cds11	NC_20059.1	8414	10849	1617.31	-0.0381344	1.02679	0.956669	0.983417	1587.9	1646.71
cds12	NC_20059.1	10914	11513	171.332	-1.30368	2.46858	0.00560469	0.0783424	92.4138	250.251
cds13	NC_20059.1	11593	11883	125.34	-1.51486	2.85771	0.000353567	0.0115232	60.9268	189.753
cds14	NC_20059.1	12045	12998	114.499	0.0354158	-1.02485	0.936465	0.976596	115.352	113.646
cds15	NC_20059.1	13075	14493	97.3665	0.193461	-1.1435	0.647902	0.855712	104.333	90.3996
cds16	NC_20059.1	14626	15468	153.988	-0.0720018	1.05117	0.885067	0.959979	150.585	157.391
cds17	NC_20059.1	15755	17032	369.128	-0.0778116	1.05542	0.893433	0.962641	357.576	380.679
cds18	NC_20059.1	17352	17789	6046.45	-0.677824	1.59972	0.320671	0.652445	4202.13	7890.78
cds19	NC_20059.1	17879	18640	274.907	-0.377503	1.29909	0.502578	0.775198	233.18	316.634
cds20	NC_20059.1	18740	19171	199.988	-2.54017	5.81657	1.28747e-06	0.000202358	46.858	353.117
cds21	NC_20059.1	19261	20076	260.811	-1.6465	3.13073	0.00155167	0.0334679	111.233	410.389
cds22	NC_20059.1	20148	21149	106.809	-0.532949	1.44688	0.268454	0.615077	84.8272	128.79
cds23	NC_20059.1	21260	21934	124.19	0.0824212	-1.05879	0.854825	0.948515	128.933	119.448
cds24	NC_20059.1	21931	23145	250.903	-0.00356481	1.00247	0.99484	0.997883	251.122	250.684
cds25	NC_20059.1	23099	23995	150.608	-0.26916	1.20511	0.565691	0.808233	135.894	165.323
cds26	NC_20059.1	24105	25016	628.528	-0.460112	1.37565	0.485582	0.76826	500.679	756.377
cds27	NC_20059.1	25049	26401	313.419	0.042213	-1.02969	0.943462	0.978931	319.607	307.23
cds28	NC_20059.1	26652	26972	2985.17	-1.6788	3.20162	0.0170211	0.158067	984.208	4986.13
cds29	NC_20059.1	27048	30614	217.567	0.615691	-1.53229	0.274172	0.62033	271.339	163.795
cds30	NC_20059.1	30607	33810	197.151	0.47535	-1.39026	0.370696	0.689089	234.487	159.814
cds31	NC_20059.1	33803	34534	211.642	-0.00302508	1.0021	0.995761	0.998405	211.99	211.294
cds32	NC_20059.1	34608	36119	217.465	0.422848	-1.34057	0.45063	0.747841	255.38	179.549
cds33	NC_20059.1	36116	38695	917.718	-0.0602924	1.04268	0.928191	0.973963	892.979	942.456
cds34	NC_20059.1	39012	40412	1014.13	-1.91785	3.7786	0.00204712	0.0408915	325.173	1703.08
cds35	NC_20059.1	40591	40866	61.5517	-0.496824	1.4111	0.347964	0.66972	50.0598	73.0436
cds36	NC_20059.1	40886	41287	156.397	-0.49865	1.41289	0.311675	0.645421	127.221	185.573
cds37	NC_20059.1	41440	41892	51.4632	-0.265868	1.20236	0.626343	0.845435	46.1291	56.7972
cds38	NC_20059.1	41901	43694	438.49	-0.0656468	1.04655	0.915818	0.970462	426.318	450.662
cds39	NC_20059.1	43800	44549	490.987	-0.10026	1.07197	0.874865	0.958069	469.794	512.181
cds40	NC_20059.1	44882	46492	5069.7	-0.808975	1.75197	0.220906	0.577211	3298.28	6841.11
cds41	NC_20059.1	46611	47045	98.2385	0.355387	-1.27933	0.419958	0.725424	110.954	85.523
cds42	NC_20059.1	47332	47940	49.9378	0.729614	-1.6582	0.208339	0.574948	64.8042	35.0713
cds43	NC_20059.1	47944	48939	190.485	0.202922	-1.15103	0.690061	0.876447	206.164	174.806
cds44	NC_20059.1	48947	49261	70.8487	-0.365001	1.28788	0.448395	0.746594	61.2135	80.484
cds45	NC_20059.1	49276	50064	123.886	-0.485346	1.39992	0.235259	0.584151	101.574	146.198
cds46	NC_20059.1	50061	50804	101.784	-0.538662	1.45262	0.211306	0.574948	81.1009	122.467
cds47	NC_20059.1	50830	51480	146.292	-0.506697	1.42079	0.28744	0.631989	118.918	173.666
cds48	NC_20059.1	51483	51848	77.1693	-0.224187	1.16812	0.633717	0.848781	70.8724	83.4661
cds49	NC_20059.1	52004	52612	82.4278	-0.886817	1.84909	0.0529755	0.305737	55.2274	109.628
cds50	NC_20059.1	52825	53352	2652.7	-1.45681	2.74501	0.0379002	0.254299	1048.09	4257.3
cds51	NC_20059.1	53397	54707	3925.33	-0.793354	1.7331	0.265415	0.612404	2473.11	5377.55
cds52	NC_20059.1	54871	55824	145.8	-0.0799702	1.057	0.856904	0.949984	142.032	149.569
cds53	NC_20059.1	55942	57336	271.04	-0.962114	1.94816	0.0665282	0.342558	172.213	369.868
cds54	NC_20059.1	57745	59748	126.783	0.542694	-1.45669	0.23301	0.582943	152.891	100.675
cds55	NC_20059.1	59867	62038	353.275	0.181691	-1.13421	0.753851	0.908447	380.096	326.453
cds56	NC_20059.1	62291	62947	219.173	-1.01558	2.02172	0.0620869	0.330671	134.772	303.574
cds57	NC_20059.1	63147	63683	196.191	0.0989841	-1.07102	0.864705	0.952084	204.628	187.755
cds58	NC_20059.1	63744	64331	212.937	-1.2371	2.35725	0.0147289	0.143345	117.165	308.709
cds59	NC_20059.1	64407	65744	57.0235	0.317935	-1.24654	0.591938	0.82517	64.1538	49.8931
cds60	NC_20059.1	65747	68212	115.571	0.870757	-1.82862	0.263862	0.611846	173.389	57.7519
cds61	NC_20059.1	75376	75813	264573	0.777364	-1.714	0.22529	0.577528	529125	22.2105
cds62	NC_20059.1	75870	76064	264595	0.76646	-1.70109	0.229995	0.581947	529126	63.716
cds63	NC_20059.1	76402	77034	264597	0.791086	-1.73038	0.219543	0.576552	529139	55.2914
cds64	NC_20059.1	77420	78637	264641	0.811291	-1.75478	0.211296	0.574948	529163	118.486
cds65	NC_20059.1	78786	79850	264621	0.808379	-1.75124	0.212446	0.574948	529161	81.4092
cds66	NC_20059.1	79847	80776	264621	0.813894	-1.75795	0.2102	0.574948	529175	67.0795
cds67	NC_20059.1	80777	81799	264626	0.816678	-1.76135	0.209094	0.574948	529167	84.935
cds68	NC_20059.1	81796	82641	264615	0.809681	-1.75282	0.211914	0.574948	529153	78.0457
cds69	NC_20059.1	82641	83525	264613	0.807265	-1.74989	0.21289	0.574948	529156	70.6569
cds70	NC_20059.1	83600	84838	264762	0.817145	-1.76192	0.208984	0.574948	529347	176.201
cds71	NC_20059.1	85071	86273	264785	0.821438	-1.76717	0.207308	0.574948	529344	226.404
cds72	NC_20059.1	86277	86660	264869	0.817751	-1.76266	0.208943	0.574948	529323	414.909
cds73	NC_20059.1	86867	87400	264656	0.804249	-1.74624	0.214163	0.574948	529192	120.095
cds74	NC_20059.1	87497	89500	264631	0.823342	-1.7695	0.206417	0.574948	529191	70.091
cds75	NC_20059.1	89552	90640	264596	0.807343	-1.74999	0.212825	0.574948	529160	31.5751
cds76	NC_20059.1	90656	91492	264585	0.802975	-1.7447	0.214605	0.574948	529144	26.6689
cds77	NC_20059.1	91489	92349	264583	0.805451	-1.74769	0.213584	0.574948	529148	16.7975
cds78	NC_20059.1	92526	93800	264678	0.84316	-1.79398	0.198648	0.568929	529280	75.5188
cds79	NC_20059.1	93974	94837	264692	0.827098	-1.77411	0.204981	0.574948	529249	134.784
cds80	NC_20059.1	94902	95672	264601	0.805525	-1.74778	0.213576	0.574948	529160	42.5044
cds81	NC_20059.1	95771	96655	264617	0.8043	-1.7463	0.21409	0.574948	529175	58.6696
cds82	NC_20059.1	97034	97780	264762	0.805863	-1.74819	0.213504	0.574948	529402	120.727
cds83	NC_20059.1	97788	99269	265027	0.80201	-1.74353	0.215054	0.574948	529966	89.1719
cds84	NC_20059.1	99342	100664	264990	0.80472	-1.74681	0.214021	0.574948	529801	179.372
cds85	NC_20059.1	100865	101665	264653	0.807169	-1.74977	0.212937	0.574948	529226	79.9772
cds86	NC_20059.1	101749	102375	264620	0.792617	-1.73221	0.218908	0.576552	529183	57.7814
cds87	NC_20059.1	102614	104305	264643	0.835781	-1.78482	0.201495	0.572434	529237	49.8784
cds88	NC_20059.1	104409	106112	265797	0.840769	-1.791	0.201127	0.571906	529651	1943.38
cds89	NC_20059.1	106293	106925	264677	0.816767	-1.76145	0.209119	0.574948	529199	155.826
cds90	NC_20059.1	106951	107160	264633	0.791301	-1.73063	0.219488	0.576552	529169	95.8717
cds91	NC_20059.1	107427	107807	264799	0.798754	-1.7396	0.216567	0.574948	529306	292.952
cds92	NC_20059.1	108219	108458	264599	0.815957	-1.76047	0.209329	0.574948	529177	19.728
cds93	NC_20059.1	108565	109287	264700	0.805043	-1.7472	0.213877	0.574948	529236	164.964
cds94	NC_20059.1	109360	110169	264658	0.799414	-1.74039	0.216152	0.574948	529190	124.839
cds95	NC_20059.1	110217	110696	264603	0.801467	-1.74287	0.215229	0.574948	529174	33.0661
cds96	NC_20059.1	110792	111472	264611	0.811724	-1.75531	0.211056	0.574948	529181	41.9533
cds97	NC_20059.1	111603	112019	265416	0.838414	-1.78808	0.201397	0.572417	529666	1164.87
cds98	NC_20059.1	112317	112832	265157	0.834168	-1.78283	0.202622	0.573563	529672	642.89
cds99	NC_20059.1	112886	114109	265573	0.848312	-1.80039	0.197578	0.567779	529966	1179.94
cds100	NC_20059.1	114114	114920	264946	0.833387	-1.78186	0.202698	0.573563	529523	368.097
cds101	NC_20059.1	114997	115575	264627	0.799653	-1.74068	0.21598	0.574948	529215	38.5972
cds102	NC_20059.1	115733	116959	264617	0.817621	-1.7625	0.208687	0.574948	529184	50.3483
cds103	NC_20059.1	116999	118015	264608	0.813435	-1.75739	0.210361	0.574948	529178	38.457
cds104	NC_20059.1	118317	120515	264915	0.845425	-1.79679	0.198133	0.568644	529322	507.521
cds105	NC_20059.1	120781	121050	266016	0.844623	-1.7958	0.200025	0.570321	529613	2419.35
cds106	NC_20059.1	121203	121949	264618	0.80261	-1.74425	0.214784	0.574948	529175	61.2703
cds107	NC_20059.1	122147	123079	264614	0.8063	-1.74872	0.213273	0.574948	529169	58.2735
cds108	NC_20059.1	123092	123565	264596	0.802144	-1.74369	0.21495	0.574948	529160	31.1051
cds109	NC_20059.1	123569	124177	264591	0.808174	-1.75099	0.212477	0.574948	529163	19.7427
cds110	NC_20059.1	124267	126984	265315	0.865414	-1.82186	0.190947	0.563024	529622	1008.76
cds111	NC_20059.1	127086	127778	264744	0.812919	-1.75676	0.210724	0.574948	529267	220.085
cds112	NC_20059.1	127775	129379	265186	0.842471	-1.79312	0.199454	0.569982	529648	723.95
cds113	NC_20059.1	129443	130051	264854	0.814412	-1.75858	0.210267	0.574948	529315	392.659
cds114	NC_20059.1	130210	131592	264671	0.824711	-1.77118	0.205907	0.574948	529231	110.531
cds115	NC_20059.1	131688	132293	264632	0.792889	-1.73254	0.218843	0.576552	529150	114.623
cds116	NC_20059.1	132351	132974	264613	0.802702	-1.74437	0.214746	0.574948	529166	60.7192
cds117	NC_20059.1	132977	133588	264622	0.795686	-1.7359	0.217657	0.575681	529159	84.4798
cds118	NC_20059.1	133682	134218	264586	0.790521	-1.7297	0.219758	0.576876	529141	31.6488
cds119	NC_20059.1	134332	134808	264680	0.795628	-1.73583	0.217746	0.575681	529200	159.947
cds120	NC_20059.1	134824	135147	264976	0.813348	-1.75729	0.210753	0.574948	529492	460.297
cds121	NC_20059.1	135254	137128	265165	0.853738	-1.80718	0.195115	0.56507	529618	711.387
cds122	NC_20059.1	137348	137773	264763	0.805478	-1.74773	0.213738	0.574948	529315	210.568
cds123	NC_20059.1	137770	138729	264777	0.816846	-1.76155	0.209126	0.574948	529352	202.481
cds124	NC_20059.1	138741	139427	264629	0.812521	-1.75628	0.210748	0.574948	529199	59.7276
cds125	NC_20059.1	139510	139737	264870	0.8139	-1.75796	0.210374	0.574948	529464	274.813
cds126	NC_20059.1	139959	140327	264618	0.792226	-1.73174	0.219026	0.576552	529231	5.91986
cds127	NC_20059.1	140622	141020	264589	0.781954	-1.71946	0.223344	0.577211	529156	21.2116
cds128	NC_20059.1	141028	141882	264648	0.803728	-1.74561	0.214361	0.574948	529194	101.696
cds129	NC_20059.1	141908	142663	264832	0.828521	-1.77586	0.204621	0.574948	529289	375.709
cds130	NC_20059.1	142815	143393	265708	0.874998	-1.83401	0.187639	0.562024	530089	1327.11
cds131	NC_20059.1	143454	144611	264625	0.807214	-1.74983	0.212917	0.574948	529172	78.5083
cds132	NC_20059.1	144733	145677	264591	0.805636	-1.74792	0.21352	0.574948	529152	30.1135
cds133	NC_20059.1	146072	147064	264678	0.809789	-1.75296	0.211924	0.574948	529216	140.763
cds134	NC_20059.1	147151	147759	264606	0.793917	-1.73378	0.218347	0.576058	529179	33.5951
cds135	NC_20059.1	147847	148386	264668	0.794568	-1.73456	0.218112	0.575681	529261	75.4303
cds136	NC_20059.1	148577	149578	264728	0.827047	-1.77405	0.20508	0.574948	529228	228.21
cds137	NC_20059.1	149720	151033	264673	0.828916	-1.77635	0.204235	0.574948	529244	101.814
cds138	NC_20059.1	151061	151540	264614	0.787292	-1.72583	0.221122	0.577211	529180	47.9543
cds139	NC_20059.1	151537	152307	264799	0.804447	-1.74648	0.214185	0.574948	529357	241.226
cds140	NC_20059.1	152458	153585	264661	0.817773	-1.76268	0.208671	0.574948	529218	103.701
cds141	NC_20059.1	153973	154776	264609	0.799435	-1.74042	0.216071	0.574948	529178	40.477
cds142	NC_20059.1	154919	156064	265235	0.83405	-1.78268	0.202804	0.573563	529664	805.568
cds143	NC_20059.1	156147	158066	275796	0.7955	-1.73568	0.231884	0.582646	534385	17207
cds144	NC_20059.1	158464	160860	264795	0.849283	-1.80161	0.196391	0.566381	529393	195.958
cds145	NC_20059.1	161154	161342	264990	0.804615	-1.74668	0.214427	0.574948	529373	605.924
cds146	NC_20059.1	161757	161999	265941	0.842289	-1.79289	0.200398	0.570866	530104	1777.56
cds147	NC_20059.1	162224	163108	265634	0.860741	-1.81597	0.192979	0.56507	529924	1343.85
cds148	NC_20059.1	163774	165243	265409	0.82142	-1.76714	0.207981	0.574948	529801	1018.11
cds149	NC_20059.1	165592	166548	264658	0.808856	-1.75182	0.212289	0.574948	529192	124.92
cds150	NC_20059.1	166681	167361	264586	0.795139	-1.73524	0.217833	0.575681	529146	26.1989
cds151	NC_20059.1	167375	168103	264593	0.789282	-1.72821	0.220286	0.577026	529141	43.9069
cds152	NC_20059.1	168532	169251	264706	0.792651	-1.73225	0.218951	0.576552	529287	125.368
cds153	NC_20059.1	169255	170607	264903	0.825609	-1.77228	0.205653	0.574948	529573	232.823
cds154	NC_20059.1	170672	170878	265295	0.852516	-1.80565	0.195717	0.565904	529714	876.739
cds155	NC_20059.1	177967	179025	316.669	1.14493	-2.21136	0.0788909	0.376318	465.928	167.409
cds156	NC_20059.1	179032	179820	340.699	1.10407	-2.1496	0.081857	0.383484	493.783	187.615
cds157	NC_20059.1	179823	180647	308.323	1.2935	-2.45122	0.05294	0.305737	471.954	144.692
cds158	NC_20059.1	180694	181731	377.3	0.968589	-1.95693	0.156896	0.512367	537.282	217.317
cds159	NC_20059.1	182002	183879	387.902	0.772965	-1.70878	0.236572	0.586676	516.856	258.948
cds160	NC_20059.1	184097	184960	294.761	1.91715	-3.77677	0.00320389	0.0545876	499.695	89.8264
cds161	NC_20059.1	185289	186077	362.254	1.52433	-2.87654	0.021995	0.182422	579.837	144.67
cds162	NC_20059.1	186124	186690	303.272	1.76118	-3.38975	0.0107452	0.116273	510.246	96.2974
cds163	NC_20059.1	186828	187325	347.733	1.96195	-3.89588	0.00358817	0.0585944	597.685	97.781
cds164	NC_20059.1	187466	189073	365.34	0.705431	-1.63063	0.286968	0.63177	478.424	252.256
cds165	NC_20059.1	189313	189621	1187.45	-0.940002	1.91853	0.187224	0.561446	676.398	1698.5
cds166	NC_20059.1	189733	190353	401.828	0.962425	-1.94858	0.166577	0.528924	574.207	229.45
cds167	NC_20059.1	190388	191128	611.895	0.852809	-1.80601	0.230842	0.581947	853.702	370.087
cds168	NC_20059.1	191141	191350	669.435	0.723603	-1.6513	0.306699	0.643811	895.724	443.146
cds169	NC_20059.1	191594	192160	271.455	1.61273	-3.05831	0.0178311	0.163656	444.189	98.7209
cds170	NC_20059.1	192259	193023	300.496	1.38098	-2.60446	0.0374357	0.25172	467.721	133.271
cds171	NC_20059.1	193343	193747	689.738	-0.188712	1.13975	0.783938	0.920395	629.348	750.127
cds172	NC_20059.1	193744	194346	749.564	-0.244242	1.18447	0.721769	0.893134	664.942	834.186
cds173	NC_20059.1	194378	196381	2035.33	-0.778837	1.71575	0.241431	0.592862	1345.53	2725.13
cds174	NC_20059.1	196429	197547	1310.99	-0.57273	1.48733	0.387615	0.704438	979.35	1642.63
cds175	NC_20059.1	197940	199277	1837.46	0.380773	-1.30204	0.592257	0.825431	2175.03	1499.89
cds176	NC_20059.1	199550	200566	411.37	1.13988	-2.20362	0.0868522	0.393723	607.332	215.408
cds177	NC_20059.1	200777	202330	334.977	2.25211	-4.76378	0.000146592	0.00623829	582.603	87.3512
cds178	NC_20059.1	202327	203382	291.468	2.0117	-4.03258	0.00137396	0.0310065	497.055	85.8823
cds179	NC_20059.1	203570	204742	290.634	1.98293	-3.95295	0.0020639	0.040933	495.834	85.4344
cds180	NC_20059.1	204784	205707	298.446	1.29929	-2.46108	0.0570439	0.31907	460.097	136.796
cds181	NC_20059.1	205811	207199	661.329	0.152506	-1.1115	0.826947	0.938085	709.686	612.971
cds182	NC_20059.1	207399	209741	592.779	0.837129	-1.78649	0.218017	0.575681	812.181	373.377
cds183	NC_20059.1	209808	210224	331.898	1.37405	-2.59197	0.0522759	0.305161	525.985	137.81
cds184	NC_20059.1	210631	213663	560.574	0.71043	-1.63629	0.277166	0.624568	733.182	387.965
cds185	NC_20059.1	213944	214549	241.664	2.75611	-6.75574	3.22172e-05	0.00215478	447.273	36.0555
cds186	NC_20059.1	214546	215685	275.59	2.36052	-5.13554	0.000279288	0.0098094	491.981	59.1986
cds187	NC_20059.1	215701	216387	242.018	2.72779	-6.62441	4.59506e-05	0.00266096	448.01	36.026
cds188	NC_20059.1	216576	217922	242.421	3.45084	-10.9347	8.16784e-08	2.44529e-05	463.594	21.2485
cds189	NC_20059.1	217931	218911	223.508	3.48373	-11.1868	1.99631e-07	5.2295e-05	430.219	16.7975
cds190	NC_20059.1	218995	219906	232.851	3.08018	-8.45719	7.09233e-06	0.000730976	442.544	23.1578
cds191	NC_20059.1	220002	220856	223.851	2.8934	-7.43019	2.2012e-05	0.00170851	420.011	27.69
cds192	NC_20059.1	221081	221635	237.464	2.92491	-7.59427	2.61028e-05	0.00190824	448.23	26.6984
cds193	NC_20059.1	221729	222346	232.719	3.06739	-8.38255	4.81877e-06	0.000540993	439.739	25.6995
cds194	NC_20059.1	222343	223050	246.304	2.74044	-6.68275	2.73953e-05	0.00195721	454.062	38.5455
cds195	NC_20059.1	223060	223836	268.227	2.1566	-4.45862	0.00137605	0.0310065	472.282	64.1712
cds196	NC_20059.1	223833	224714	295.401	1.42076	-2.67726	0.0352448	0.243499	465.374	125.427
cds197	NC_20059.1	224711	225820	290.165	1.94612	-3.85338	0.0025654	0.0471217	492.935	87.3954
cds198	NC_20059.1	225824	226450	283.099	1.76633	-3.40187	0.00872427	0.101352	473.367	92.8306
cds199	NC_20059.1	226450	226926	282.278	1.90972	-3.75736	0.00352208	0.0580978	478.666	85.8896
cds200	NC_20059.1	227020	227754	362.409	0.973192	-1.96318	0.158148	0.513484	517.686	207.131
cds201	NC_20059.1	227952	228587	330.127	1.54404	-2.9161	0.0260604	0.20439	536.996	123.259
cds202	NC_20059.1	228710	229534	293.417	2.41009	-5.31508	0.000164945	0.00668293	524.631	62.2028
cds203	NC_20059.1	229549	231342	517.48	0.884078	-1.84558	0.189177	0.562112	716.68	318.28
cds204	NC_20059.1	231552	232544	288.049	1.75204	-3.36834	0.0112043	0.119191	484.406	91.6914
cds205	NC_20059.1	232609	232989	239.533	2.66509	-6.34269	9.93948e-05	0.00476427	443.546	35.5192
cds206	NC_20059.1	233089	234123	316.29	2.03776	-4.10608	0.00165056	0.0349214	544.244	88.3353
cds207	NC_20059.1	234264	234833	270.441	1.79758	-3.47636	0.00846324	0.100016	455.895	84.9866
cds208	NC_20059.1	234870	235505	230.992	2.99753	-7.98633	7.85634e-06	0.000784013	434.801	27.1831
cds209	NC_20059.1	235613	237451	749.961	0.846941	-1.79868	0.217301	0.575681	1032.81	467.113
cds210	NC_20059.1	237623	238717	292.656	1.98388	-3.95556	0.00260749	0.0475168	501.853	83.4587
cds211	NC_20059.1	238717	239871	282.815	2.11233	-4.32388	0.00152341	0.0331746	494.04	71.5895
cds212	NC_20059.1	239868	241505	331.458	1.68797	-3.22203	0.00983757	0.10928	543.416	119.499
cds213	NC_20059.1	241517	242476	309.279	1.68827	-3.22271	0.0134792	0.13559	512.904	105.654
cds214	NC_20059.1	242682	243986	771.433	0.201002	-1.1495	0.775134	0.917901	845.842	697.025
cds215	NC_20059.1	244143	245108	332.619	1.28469	-2.4363	0.0608134	0.329031	511.593	153.646
cds216	NC_20059.1	245354	247468	386.34	1.27616	-2.42193	0.0502197	0.298293	585.484	187.196
cds217	NC_20059.1	247465	248532	283.98	1.68105	-3.20662	0.0107745	0.11639	465.58	102.38
cds218	NC_20059.1	248686	248979	221.676	2.83238	-7.12248	4.46817e-05	0.00266096	416.199	27.1536
cds219	NC_20059.1	249013	249741	320.978	1.5072	-2.84259	0.0207204	0.176183	509.641	132.316
cds220	NC_20059.1	249738	250859	390.834	0.755552	-1.68828	0.257626	0.607944	520.487	261.18
cds221	NC_20059.1	250995	251801	270.81	2.15962	-4.46796	0.00134061	0.0306488	476.987	64.6338
cds222	NC_20059.1	251886	252767	251.088	2.85542	-7.23716	1.14482e-05	0.00104311	466.656	35.5192
cds223	NC_20059.1	252866	253615	232.275	2.86557	-7.28822	2.10123e-05	0.00166804	434.444	30.1062
cds224	NC_20059.1	253664	254269	391.948	0.882145	-1.84311	0.207095	0.574948	548.378	235.517
cds225	NC_20059.1	254287	254739	299.658	1.35963	-2.56619	0.0540084	0.308175	472.72	126.595
cds226	NC_20059.1	254850	256160	274.187	2.43322	-5.40098	9.21002e-05	0.00455683	489.132	59.2429
cds227	NC_20059.1	256348	256536	242.565	1.01935	-2.027	0.185507	0.55962	419.38	65.7508
cds228	NC_20059.1	256656	257489	426.383	1.0505	-2.07124	0.116484	0.449099	616.712	236.054
cds229	NC_20059.1	257583	258479	232.609	2.56554	-5.91976	0.000157556	0.00655997	426.747	38.4717
cds230	NC_20059.1	258603	259397	313.163	1.14387	-2.20974	0.085531	0.39227	462.861	163.465
cds231	NC_20059.1	259450	261036	383.081	0.761078	-1.69476	0.246754	0.598831	509.469	256.692
cds232	NC_20059.1	261067	261603	320.835	1.08402	-2.11994	0.119347	0.455025	473.277	168.394
cds233	NC_20059.1	261600	262178	284.059	1.81025	-3.50704	0.00653857	0.086909	476.815	91.3027
cds234	NC_20059.1	262517	262834	882.085	0.0598143	-1.04233	0.933202	0.975889	908.057	856.113
cds235	NC_20059.1	262983	264194	1066.17	0.165374	-1.12146	0.810524	0.932964	1149.19	983.142
cds236	NC_20059.1	264275	265786	321.11	1.828	-3.55045	0.00646696	0.0863533	541.582	100.638
cds237	NC_20059.1	265794	266897	266.336	2.02462	-4.06885	0.00274223	0.0490423	462.111	70.561
cds238	NC_20059.1	266908	267879	258.637	2.16606	-4.48795	0.00172675	0.0360667	459.089	58.1849
cds239	NC_20059.1	267883	268275	248.259	1.84821	-3.60054	0.00935533	0.105289	427.418	69.0995
cds240	NC_20059.1	268272	269078	335.828	0.966326	-1.95386	0.158092	0.513484	478.166	193.49
cds241	NC_20059.1	269075	269848	384.983	0.670499	-1.59162	0.331191	0.660964	502.933	267.033
cds242	NC_20059.1	269852	271159	300.685	1.64895	-3.13605	0.0119229	0.12431	490.339	111.031
cds243	NC_20059.1	271209	271733	216.491	1.87598	-3.67051	0.016422	0.153639	417.206	15.7765
cds244	NC_20059.1	271860	272489	322.812	1.20606	-2.30706	0.0754954	0.368795	486.654	158.97
cds245	NC_20059.1	272611	273579	243.812	2.98954	-7.9422	8.44541e-06	0.000816866	458.987	28.6373
cds246	NC_20059.1	273576	274796	258.572	2.25953	-4.78835	0.00079066	0.0209742	460.42	56.7234
cds247	NC_20059.1	274928	275518	228.629	3.02969	-8.16634	1.07873e-05	0.00100438	433.019	24.2379
cds248	NC_20059.1	275515	276135	229.407	3.41657	-10.678	2.57223e-07	5.98948e-05	440.062	18.7511
cds249	NC_20059.1	276289	276714	213.169	1.95669	-3.88171	0.0122462	0.126423	414.983	11.355
cds250	NC_20059.1	277118	277309	301.393	2.29316	-4.90129	0.00142522	0.0315505	548.575	54.2113
cds251	NC_20059.1	277436	277939	233.812	3.08359	-8.47722	5.58675e-06	0.000616209	443.452	24.1715
cds252	NC_20059.1	278106	278927	245.472	2.65582	-6.30203	0.000101222	0.00476427	453.934	37.0102
cds253	NC_20059.1	278942	280441	276.549	2.2979	-4.91743	0.00046161	0.0140881	491.387	61.7107
cds254	NC_20059.1	280455	281243	242.91	2.71874	-6.58299	6.32886e-05	0.003372	450.794	35.0271
cds255	NC_20059.1	281281	282552	281.023	2.15314	-4.44796	0.00117727	0.0282501	492.984	69.0626
cds256	NC_20059.1	282629	284110	269.327	2.75569	-6.75375	1.73339e-05	0.00139716	495.687	42.967
cds257	NC_20059.1	284119	285126	243.258	2.89344	-7.43039	1.35415e-05	0.00118243	454.389	32.1262
cds258	NC_20059.1	285149	286126	252.495	2.56181	-5.90449	0.000124473	0.005511	461.01	43.9807
cds259	NC_20059.1	286246	286890	481.824	0.764026	-1.69822	0.273091	0.619974	649.968	313.681
cds260	NC_20059.1	286989	287819	272.775	2.44237	-5.43532	0.00030677	0.0104819	494.724	50.8257
cds261	NC_20059.1	287969	289360	346.307	1.51553	-2.85904	0.0222778	0.183086	552.821	139.793
cds262	NC_20059.1	289724	290074	240.977	2.5281	-5.76811	0.000346139	0.0114536	444.922	37.0323
cds263	NC_20059.1	290091	290945	310.892	1.59358	-3.01798	0.0207013	0.176183	508.711	113.073
cds264	NC_20059.1	291003	291929	258.995	2.20445	-4.60899	0.0010724	0.0264398	458.197	59.794
cds265	NC_20059.1	292054	292533	224.353	3.16453	-8.96639	3.0765e-06	0.000386839	426.98	21.7258
cds266	NC_20059.1	292555	293946	295.042	2.18595	-4.55027	0.000440721	0.0135824	512.471	77.6126
cds267	NC_20059.1	293970	294836	285.613	2.37512	-5.1878	0.000281353	0.00982241	510.984	60.2418
cds268	NC_20059.1	294833	295867	247.28	2.87647	-7.34349	1.58669e-05	0.00130909	462.001	32.5592
cds269	NC_20059.1	295889	297445	348.453	1.37533	-2.59427	0.0321525	0.231549	537.312	159.595
cds270	NC_20059.1	297575	298492	253.333	2.16765	-4.49292	0.00108568	0.0265591	444.947	61.7181
cds271	NC_20059.1	298508	299506	312.032	1.48081	-2.79106	0.0257433	0.203583	495.179	128.886
cds272	NC_20059.1	299758	299952	1070.85	-0.286076	1.21932	0.694007	0.878976	917.441	1224.25
cds273	NC_20059.1	300460	303420	529.363	1.00936	-2.01301	0.115508	0.44743	750.465	308.261
cds274	NC_20059.1	303522	304073	288.271	2.16742	-4.49219	0.00165525	0.0349214	510.827	65.7139
cds275	NC_20059.1	304173	305057	361.15	1.58617	-3.0025	0.0204424	0.175562	589.066	133.234
cds276	NC_20059.1	305211	306446	440.04	1.31112	-2.48135	0.0531506	0.305737	678.568	201.511
cds277	NC_20059.1	306535	307614	55.7238	1.52878	-2.88542	0.00793657	0.0980299	86.2108	25.2369
cds278	NC_20059.1	308038	309486	118.08	1.10274	-2.14762	0.0082589	0.0996208	164.548	71.6116
cds279	NC_20059.1	309700	311682	228.796	-0.176826	1.13039	0.727156	0.89552	213.158	244.434
cds280	NC_20059.1	311770	312618	126.205	0.706951	-1.63235	0.122554	0.459179	159.49	92.9191
cds281	NC_20059.1	312879	313211	664.858	0.885073	-1.84686	0.210237	0.574948	933.513	396.202
cds282	NC_20059.1	313418	314575	358.1	-0.0943796	1.06761	0.882086	0.959979	343.612	372.587
cds283	NC_20059.1	314589	315476	171.588	0.359492	-1.28297	0.47435	0.762797	195.956	147.219
cds284	NC_20059.1	315488	316330	109.475	0.899611	-1.86556	0.0448489	0.281122	145.839	73.11
cds285	NC_20059.1	316368	317597	323.23	0.870189	-1.8279	0.165302	0.526117	440.161	206.3
cds286	NC_20059.1	317682	318815	87.2496	1.01454	-2.02025	0.0429041	0.272693	121.235	53.264
cds287	NC_20059.1	318858	319973	99.09	0.188857	-1.13986	0.670557	0.866199	106.855	91.3248
cds288	NC_20059.1	319975	321450	101.211	0.470349	-1.38544	0.300987	0.639006	118.972	83.4513
cds289	NC_20059.1	321462	321962	58.8199	0.624427	-1.5416	0.231456	0.582065	73.1818	44.458
cds290	NC_20059.1	322222	323085	57.0609	0.315001	-1.24401	0.546202	0.799394	64.2435	49.8784
cds291	NC_20059.1	323114	323890	55.5227	0.838551	-1.78825	0.115127	0.446515	73.5136	37.5318
cds292	NC_20059.1	323915	325834	116.106	0.478363	-1.39316	0.30957	0.644361	136.906	95.3058
cds293	NC_20059.1	326015	326197	52.8799	0.415743	-1.33399	0.494451	0.772135	62.8592	42.9005
cds294	NC_20059.1	326327	326524	28.7951	1.25237	-2.38232	0.0745613	0.366075	44.7737	12.8165
cds295	NC_20059.1	326553	326819	47.0302	0.554519	-1.46868	0.362517	0.684633	58.556	35.5044
cds296	NC_20059.1	326876	327004	45.1367	0.386225	-1.30697	0.536961	0.795634	52.7048	37.5687
cds297	NC_20059.1	327377	328807	134.928	-0.264597	1.2013	0.533327	0.793302	121.183	148.673
cds298	NC_20059.1	328986	329414	192.591	0.276221	-1.21102	0.615092	0.839393	214.144	171.039
cds299	NC_20059.1	329434	329727	157.015	-0.741963	1.67245	0.161112	0.519559	112.387	201.644
cds300	NC_20059.1	329955	330689	94.2165	0.460629	-1.37614	0.285649	0.630796	110.373	78.0604
cds301	NC_20059.1	330784	331239	62.977	1.01585	-2.0221	0.0544585	0.309287	87.4307	38.5234
cds302	NC_20059.1	331263	331433	35.2603	0.980772	-1.97352	0.136308	0.482827	50.2932	20.2274
cds303	NC_20059.1	331430	333262	212.777	-0.774193	1.71023	0.129972	0.472594	150.2	275.355
cds304	NC_20059.1	333433	334005	105.945	-0.456314	1.37203	0.287798	0.631989	87.4025	124.487
cds305	NC_20059.1	334023	334544	46.22	0.583012	-1.49797	0.332182	0.662153	57.9049	34.535
cds306	NC_20059.1	334547	335209	40.9685	1.2001	-2.29756	0.0508709	0.299743	60.718	21.219
cds307	NC_20059.1	335301	336326	55.5956	1.41571	-2.66792	0.00965966	0.107706	84.008	27.1831
cds308	NC_20059.1	336424	337338	145.581	-0.42041	1.33831	0.378767	0.697309	122.034	169.129
cds309	NC_20059.1	337482	337949	1022.46	-2.11182	4.32237	0.00161053	0.0342074	258.328	1786.59
cds310	NC_20059.1	338183	339166	1195.45	-2.40111	5.28208	0.000259292	0.00942293	246.335	2144.57
cds311	NC_20059.1	339398	339586	738.495	-2.86732	7.29708	1.57637e-05	0.00130909	100.734	1376.26
cds312	NC_20059.1	339706	340305	248.253	0.17566	-1.12948	0.766722	0.915031	266.664	229.841
cds313	NC_20059.1	340541	341350	55.7656	0.852631	-1.80579	0.116725	0.449388	74.5209	37.0102
cds314	NC_20059.1	341613	342164	1294.45	-0.0447127	1.03148	0.948355	0.979856	1267.59	1321.31
cds315	NC_20059.1	342200	342319	48.4416	0.0900957	-1.06444	0.885921	0.959979	51.0301	45.8531
cds316	NC_20059.1	342487	342690	250.126	-1.38232	2.60687	0.0339495	0.239015	113.48	386.772
cds317	NC_20059.1	342728	343132	270.698	-1.35076	2.55047	0.0429403	0.272693	123.085	418.31
cds318	NC_20059.1	343242	343421	88.3074	0.279141	-1.21347	0.644827	0.85492	99.0095	77.6052
cds319	NC_20059.1	343460	344542	116.022	0.109255	-1.07867	0.825361	0.937705	121.617	110.428
cds320	NC_20059.1	344559	346982	262.875	-0.128689	1.0933	0.812319	0.932964	249.395	276.354
cds321	NC_20059.1	347245	347604	526.958	-0.183721	1.13581	0.779048	0.91812	483.936	569.979
cds322	NC_20059.1	347699	349786	159.827	1.0258	-2.03608	0.0424936	0.271501	220.918	98.7357
cds323	NC_20059.1	349796	355318	930.078	-0.0211909	1.0148	0.97285	0.989232	921.886	938.271
cds324	NC_20059.1	355573	356568	121.291	-0.304392	1.2349	0.458049	0.752877	107.76	134.821
cds325	NC_20059.1	356697	357590	125.184	0.458985	-1.37457	0.33813	0.665561	147.027	103.342
cds326	NC_20059.1	357704	358321	123.165	0.722207	-1.6497	0.149964	0.502782	157.385	88.9455
cds327	NC_20059.1	358311	358754	43.1642	0.719214	-1.64628	0.229615	0.581947	56.2221	30.1062
cds328	NC_20059.1	358768	359718	115.96	0.703327	-1.62826	0.130119	0.472594	147.588	84.3322
cds329	NC_20059.1	359991	360977	84.3277	0.183442	-1.13559	0.707449	0.886002	91.1977	77.4577
cds330	NC_20059.1	360986	361372	45.1429	0.641749	-1.56022	0.291447	0.635783	57.7412	32.5445
cds331	NC_20059.1	361369	362382	69.8201	1.19032	-2.28203	0.0236692	0.19127	101.168	38.4717
cds332	NC_20059.1	362607	364460	78.0581	1.99358	-3.98223	0.000152051	0.00641574	129.962	26.1547
cds333	NC_20059.1	364544	364771	34.311	0.747256	-1.6786	0.2777	0.624875	46.4484	22.1737
cds334	NC_20059.1	364967	366577	245.768	0.379056	-1.30049	0.465122	0.759037	282.659	208.878
cds335	NC_20059.1	366577	367167	54.6739	0.600429	-1.51617	0.279013	0.625526	67.8424	41.5054
cds336	NC_20059.1	367244	368497	517.398	0.338882	-1.26478	0.622818	0.843471	599.413	435.383
cds337	NC_20059.1	368593	369066	423.956	0.0310139	-1.02173	0.964811	0.985662	430.358	417.554
cds338	NC_20059.1	369095	369322	1072.52	-0.604619	1.52058	0.397896	0.709547	762.551	1382.49
cds339	NC_20059.1	369324	369461	753.089	-0.834391	1.7831	0.232428	0.582646	468.07	1038.11
cds340	NC_20059.1	369799	370152	63.547	0.560422	-1.4747	0.321671	0.653135	78.185	48.909
cds341	NC_20059.1	370280	370828	56.2592	-0.00574026	1.00399	0.991287	0.996789	56.2058	56.3125
cds342	NC_20059.1	370960	371112	38.4441	-0.0286298	1.02004	0.964194	0.985662	38.3944	38.4939
cds343	NC_20059.1	371119	372180	106.385	-0.350689	1.27517	0.406745	0.715742	92.8153	119.955
cds344	NC_20059.1	372299	373516	98.5695	0.312255	-1.24165	0.541608	0.797259	110.824	86.3153
cds345	NC_20059.1	373750	374724	63.3418	1.06767	-2.09604	0.0558661	0.313879	89.6955	36.9881
cds346	NC_20059.1	374816	375697	81.0791	1.48719	-2.80342	0.00229337	0.0436922	124.171	37.987
cds347	NC_20059.1	375787	377427	126.059	0.604638	-1.5206	0.145105	0.494954	154.352	97.7663
cds348	NC_20059.1	377436	378053	96.9178	-0.0245867	1.01719	0.958784	0.983683	96.5245	97.3111
cds349	NC_20059.1	378546	379109	754.059	-1.66944	3.18091	0.0105324	0.114365	277.191	1230.93
cds350	NC_20059.1	379156	379737	164.599	-0.861629	1.81709	0.0681145	0.346469	112.321	216.877
cds351	NC_20059.1	379867	381351	551.415	-1.78923	3.45631	0.00312232	0.0533425	198.425	904.405
cds352	NC_20059.1	381695	382135	671.296	-0.791541	1.73092	0.233696	0.583104	440.759	901.834
cds353	NC_20059.1	382394	383287	333.476	0.394098	-1.31412	0.541191	0.797204	391.227	275.724
cds354	NC_20059.1	383310	383483	56.9025	0.889728	-1.85283	0.100303	0.422249	76.2363	37.5687
cds355	NC_20059.1	383568	384215	90.6903	0.710415	-1.63628	0.113403	0.443217	115.241	66.1396
cds356	NC_20059.1	384367	385929	241.095	-0.31282	1.24213	0.552637	0.802878	211.557	270.633
cds357	NC_20059.1	386089	386730	81.5007	0.209898	-1.15661	0.644272	0.854364	87.8936	75.1079
cds358	NC_20059.1	386727	387242	75.3169	-0.482498	1.39716	0.304576	0.641711	61.7253	88.9086
cds359	NC_20059.1	387428	388225	208.844	-0.866037	1.82265	0.103511	0.426008	139.947	277.741
cds360	NC_20059.1	388554	389231	574.744	-1.23118	2.34759	0.0502686	0.298293	294.041	855.447
cds361	NC_20059.1	389253	390341	94.2232	-0.124764	1.09033	0.776372	0.91808	90.1659	98.2805
cds362	NC_20059.1	390344	391555	96.3228	-0.275027	1.21002	0.5393	0.796786	86.5507	106.095
cds363	NC_20059.1	391555	393114	79.8042	0.587125	-1.50225	0.23384	0.583104	97.3688	62.2397
cds364	NC_20059.1	393160	394449	156.166	0.461094	-1.37659	0.318584	0.651361	182.777	129.555
cds365	NC_20059.1	394697	395986	94.454	-0.0412526	1.02901	0.925351	0.972532	93.147	95.761
cds366	NC_20059.1	396193	396561	58.9566	0.0726133	-1.05162	0.89445	0.962702	61.1972	56.716
cds367	NC_20059.1	396959	397831	89.3491	0.672154	-1.59345	0.186905	0.561446	113.021	65.677
cds368	NC_20059.1	397831	398988	172.66	0.744266	-1.67512	0.15268	0.506629	222.251	123.07
cds369	NC_20059.1	399001	399693	177.904	0.540056	-1.45403	0.340197	0.666312	216.969	138.839
cds370	NC_20059.1	399845	400642	108.917	0.605957	-1.52199	0.175707	0.543557	134.428	83.407
cds371	NC_20059.1	400711	400875	68.9279	0.0338281	-1.02372	0.955313	0.982987	70.7984	67.0573
cds372	NC_20059.1	401167	402147	464.994	-0.954794	1.9383	0.123326	0.461268	284.537	645.452
cds373	NC_20059.1	402260	402547	104.938	0.724602	-1.65245	0.161595	0.520528	134.231	75.6443
cds374	NC_20059.1	402575	403267	170.834	-0.0994795	1.07139	0.838363	0.940882	164.187	177.48
cds375	NC_20059.1	403269	403856	125.966	0.406555	-1.32552	0.388044	0.704438	145.102	106.831
cds376	NC_20059.1	403876	404469	701.096	-0.793868	1.73372	0.216447	0.574948	465.381	936.811
cds377	NC_20059.1	404630	405934	245.162	-0.12369	1.08952	0.832107	0.93849	233.237	257.088
cds378	NC_20059.1	406001	406909	53.2349	1.80261	-3.48852	0.00257082	0.0471217	87.7261	18.7438
cds379	NC_20059.1	406902	407282	24.5279	1.83176	-3.55972	0.00997539	0.11022	42.137	6.9188
cds380	NC_20059.1	407379	408380	45.066	1.74488	-3.35166	0.003519	0.0580978	73.3418	16.7902
cds381	NC_20059.1	408459	408980	45.181	2.42015	-5.35226	6.75406e-05	0.00350932	80.4906	9.87135
cds382	NC_20059.1	409089	410036	582.435	-1.15917	2.23329	0.0704317	0.353395	309.043	855.828
cds383	NC_20059.1	410229	411761	130.239	0.598298	-1.51393	0.149804	0.502782	158.701	101.777
cds384	NC_20059.1	411859	412827	1068.18	-0.963238	1.94968	0.152791	0.506645	624.681	1511.68
cds385	NC_20059.1	413204	413761	173.109	-0.469618	1.38474	0.350605	0.671823	141.475	204.744
cds386	NC_20059.1	413786	414418	85.6545	0.497186	-1.41146	0.310255	0.644454	102.687	68.6221
cds387	NC_20059.1	414418	415044	69.66	1.62616	-3.0869	0.00221096	0.0430231	110.213	29.1072
cds388	NC_20059.1	415047	415349	36.0375	1.05977	-2.0846	0.106469	0.432971	52.3322	19.7427
cds389	NC_20059.1	415346	416260	73.0246	1.0171	-2.02385	0.0361761	0.245349	100.607	45.4422
cds390	NC_20059.1	416369	416860	44.2864	0.731467	-1.66033	0.224214	0.577528	57.9746	30.5982
cds391	NC_20059.1	416832	417698	43.9239	1.26195	-2.39819	0.0399202	0.263181	66.1515	21.6963
cds392	NC_20059.1	417725	418195	29.3394	1.35321	-2.5548	0.0505712	0.298817	46.3543	12.3244
cds393	NC_20059.1	418287	419870	103.7	0.0223133	-1.01559	0.961885	0.984753	104.78	102.621
cds394	NC_20059.1	419918	420748	44.6856	1.00302	-2.00419	0.0884071	0.397295	62.7244	26.6468
cds395	NC_20059.1	420817	421209	35.9877	0.394125	-1.31415	0.546384	0.799394	42.317	29.6583
cds396	NC_20059.1	421511	422536	102.604	0.017085	-1.01191	0.969346	0.987888	104.026	101.181
cds397	NC_20059.1	422559	423089	69.7317	-0.00965213	1.00671	0.984562	0.994383	69.894	69.5694
cds398	NC_20059.1	423142	424656	145.436	-1.04058	2.05705	0.046502	0.285785	88.7823	202.09
cds399	NC_20059.1	424908	425810	71.8109	0.735204	-1.66463	0.13531	0.481435	92.2746	51.3473
cds400	NC_20059.1	425821	427197	232.846	0.595234	-1.51072	0.26176	0.609964	287.581	178.11
cds401	NC_20059.1	427245	428039	201.033	0.554557	-1.46872	0.293761	0.637952	244.939	157.127
cds402	NC_20059.1	428590	429405	170.793	0.629289	-1.5468	0.262543	0.61111	214.14	127.447
cds403	NC_20059.1	429392	430603	474.282	0.442818	-1.35926	0.506082	0.777431	568.5	380.064
cds404	NC_20059.1	430831	431286	80.1755	0.303507	-1.23414	0.53257	0.793302	90.26	70.091
cds405	NC_20059.1	431378	432142	48.148	1.19888	-2.29562	0.034044	0.239054	70.1192	26.1768
cds406	NC_20059.1	432262	433218	77.428	1.05342	-2.07544	0.0341253	0.239054	107.445	47.4105
cds407	NC_20059.1	433219	434094	59.095	0.764519	-1.6988	0.160074	0.517155	76.1629	42.027
cds408	NC_20059.1	434226	435476	400.759	0.361453	-1.28472	0.586117	0.820695	465.911	335.606
cds409	NC_20059.1	435492	435878	178.49	1.44039	-2.71394	0.0274642	0.212122	279.86	77.1205
cds410	NC_20059.1	435969	436310	67.3013	1.79969	-3.48145	0.00280606	0.049695	110.372	24.2306
cds411	NC_20059.1	436294	436782	103.562	1.61387	-3.06072	0.00452081	0.0677782	163.621	43.5033
cds412	NC_20059.1	436779	437186	87.3287	0.211678	-1.15803	0.706673	0.885546	95.0544	79.6031
cds413	NC_20059.1	437183	437587	187.239	-0.992243	1.98928	0.0855168	0.39227	114.868	259.61
cds414	NC_20059.1	437584	437826	186.963	-1.78571	3.44787	0.000926658	0.0233036	72.2071	301.718
cds415	NC_20059.1	437892	438566	43.9646	0.721452	-1.64884	0.23052	0.581947	57.3235	30.6056
cds416	NC_20059.1	438638	440299	377.226	0.410903	-1.32952	0.488266	0.769499	441.755	312.697
cds417	NC_20059.1	440689	441789	390.058	0.0630127	-1.04464	0.922196	0.971489	401.288	378.829
cds418	NC_20059.1	441793	443067	397.797	0.307244	-1.23734	0.619791	0.841798	450.234	345.36
cds419	NC_20059.1	443067	444449	364.244	0.24456	-1.18473	0.68999	0.876447	402.312	326.175
cds420	NC_20059.1	444468	446051	363.781	0.406874	-1.32581	0.502324	0.775198	426.249	301.312
cds421	NC_20059.1	446261	447835	167.545	0.41024	-1.32891	0.386159	0.703094	194.372	140.718
cds422	NC_20059.1	447898	448674	372.943	-0.980029	1.9725	0.105336	0.43115	226.763	519.122
cds423	NC_20059.1	448817	449707	201.222	-0.574428	1.48909	0.273156	0.619974	156.313	246.132
cds424	NC_20059.1	449742	450515	202.615	-0.386705	1.3074	0.484494	0.768032	171.54	233.689
cds425	NC_20059.1	450709	450984	93.4248	-0.839703	1.78968	0.13218	0.47541	63.6495	123.2
cds426	NC_20059.1	451857	453407	565.066	-0.186218	1.13778	0.761774	0.912765	520.547	609.586
cds427	NC_20059.1	453493	454389	304.585	0.411967	-1.3305	0.531905	0.793302	360.719	248.452
cds428	NC_20059.1	454545	455468	281.356	-0.146689	1.10703	0.817088	0.934856	263.536	299.177
cds429	NC_20059.1	455621	456823	160.667	0.614921	-1.53147	0.25867	0.607944	200.394	120.939
cds430	NC_20059.1	456833	457477	66.5135	0.400084	-1.31958	0.423307	0.727736	77.2436	55.7835
cds431	NC_20059.1	457489	457905	46.6416	0.504109	-1.41825	0.396603	0.709547	56.7503	36.5329
cds432	NC_20059.1	457917	458633	106.394	0.559541	-1.4738	0.201894	0.573052	129.388	83.3997
cds433	NC_20059.1	458806	459894	1216.73	-1.18235	2.26946	0.0849876	0.391737	604.659	1828.8
cds434	NC_20059.1	460018	460461	359.665	0.374438	-1.29633	0.579914	0.817606	421.24	298.089
cds435	NC_20059.1	460668	461309	818.047	-1.40705	2.65195	0.03815	0.255158	350.041	1286.05
cds436	NC_20059.1	461403	461867	396.658	-0.540967	1.45495	0.404037	0.713134	303.543	489.774
cds437	NC_20059.1	461956	462531	2761.91	-0.756035	1.68884	0.274438	0.620644	1816.71	3707.1
cds438	NC_20059.1	462782	464341	169.957	-0.142122	1.10353	0.758366	0.911214	161.231	178.683
cds439	NC_20059.1	464537	465349	125.081	0.922085	-1.89485	0.0618964	0.330671	169.252	80.9097
cds440	NC_20059.1	465363	466013	253.301	0.157864	-1.11563	0.791289	0.9242	270.726	235.877
cds441	NC_20059.1	466010	466663	217.176	0.286725	-1.21987	0.617493	0.840542	243.285	191.067
cds442	NC_20059.1	467020	467976	537.457	0.244726	-1.18487	0.713294	0.889391	597.166	477.749
cds443	NC_20059.1	468003	468311	217.854	0.425342	-1.34289	0.496021	0.773219	257.987	177.721
cds444	NC_20059.1	468479	468811	185.64	-0.64786	1.56684	0.251529	0.60444	138.031	233.249
cds445	NC_20059.1	468803	469261	207.927	-1.01117	2.01554	0.0879705	0.395899	125.264	290.59
cds446	NC_20059.1	469298	469750	151.004	-0.111069	1.08003	0.823557	0.93748	144.881	157.127
cds447	NC_20059.1	469863	470993	118.101	0.369038	-1.29149	0.394907	0.709334	134.506	101.696
cds448	NC_20059.1	470990	471850	103.78	0.0956489	-1.06855	0.844683	0.943087	108.465	99.0949
cds449	NC_20059.1	471847	472365	78.3052	0.621133	-1.53808	0.193945	0.56507	97.397	59.2134
cds450	NC_20059.1	472421	474709	112.842	0.991512	-1.98827	0.0194926	0.171159	153.087	72.5958
cds451	NC_20059.1	474942	475820	200.465	0.0107256	-1.00746	0.98481	0.994459	201.975	198.955
cds452	NC_20059.1	475826	477235	859.304	-0.199827	1.14856	0.770508	0.917137	779.601	939.006
cds453	NC_20059.1	477313	479601	218.437	0.242808	-1.18329	0.626428	0.845435	239.38	197.494
cds454	NC_20059.1	479715	482456	125.318	1.2518	-2.38138	0.0118143	0.123588	182	68.6369
cds455	NC_20059.1	482485	482778	33.0786	1.2157	-2.32254	0.0676249	0.345376	49.8591	16.2981
cds456	NC_20059.1	482897	485812	352.359	-0.248112	1.18765	0.656504	0.859373	317.098	387.62
cds457	NC_20059.1	485809	487410	140.271	-0.0191441	1.01336	0.964731	0.985662	139.845	140.696
cds458	NC_20059.1	487657	488049	45.1538	1.24548	-2.37098	0.035653	0.244802	67.1054	23.2021
cds459	NC_20059.1	488161	489225	87.9628	0.0995755	-1.07146	0.829697	0.93849	92.0413	83.8844
cds460	NC_20059.1	489296	489787	110.093	0.0562123	-1.03973	0.897877	0.96363	113.034	107.153
cds461	NC_20059.1	489905	490471	1144.02	-1.11702	2.16899	0.104575	0.428875	593.902	1694.14
cds462	NC_20059.1	490498	491154	340.881	-0.199859	1.14859	0.735442	0.899557	312.753	369.009
cds463	NC_20059.1	491157	491651	177.362	0.224022	-1.16799	0.694316	0.878976	194.248	160.476
cds464	NC_20059.1	491773	492201	171.303	-0.22435	1.16825	0.686211	0.875037	156.542	186.065
cds465	NC_20059.1	492235	493029	66.9939	0.256165	-1.1943	0.613399	0.838521	74.275	59.7128
cds466	NC_20059.1	493090	494502	436.151	0.0586839	-1.04152	0.925249	0.972532	447.552	424.749
cds467	NC_20059.1	494533	495585	813.214	0.505214	-1.41933	0.468934	0.760431	1005.39	621.039
cds468	NC_20059.1	495604	496110	281.72	0.383338	-1.30436	0.557152	0.804216	329.772	233.667
cds469	NC_20059.1	496295	497305	304.518	-0.339697	1.26549	0.575795	0.81532	261.37	347.665
cds470	NC_20059.1	497384	498985	158.463	0.179079	-1.13216	0.679943	0.871599	169.244	147.682
cds471	NC_20059.1	499134	499556	228.637	0.452818	-1.36871	0.400325	0.710301	270.1	187.174
cds472	NC_20059.1	499749	501002	820.393	-1.00516	2.00716	0.118974	0.455025	478.197	1162.59
cds473	NC_20059.1	500999	501700	154.061	-0.389333	1.30979	0.438289	0.739709	131.238	176.885
cds474	NC_20059.1	501861	502118	316.128	0.469415	-1.38455	0.464009	0.75807	380.77	251.486
cds475	NC_20059.1	502277	502732	1541.89	-0.35292	1.27714	0.611264	0.838172	1286.81	1796.98
cds476	NC_20059.1	502940	503884	154.095	-0.232735	1.17506	0.6499	0.856767	140.95	167.24
cds477	NC_20059.1	503954	506332	142.845	2.0236	-4.06596	1.08633e-05	0.00100438	235.796	49.8931
cds478	NC_20059.1	506494	507393	115.354	1.66419	-3.16935	0.000249	0.00920859	180.353	50.3557
cds479	NC_20059.1	507495	508703	393.114	0.584398	-1.49941	0.368365	0.68833	493.157	293.072
cds480	NC_20059.1	508860	509375	98.2501	0.0499112	-1.0352	0.930744	0.97494	101.364	95.1361
cds481	NC_20059.1	509440	509700	215.603	-0.542393	1.45639	0.309477	0.644361	169.731	261.475
cds482	NC_20059.1	509716	510135	229.736	-0.267753	1.20393	0.636292	0.849696	205.144	254.328
cds483	NC_20059.1	510198	511154	133.838	0.426116	-1.34361	0.378392	0.697026	156.624	111.053
cds484	NC_20059.1	511154	511957	65.3991	0.909765	-1.87874	0.116507	0.449099	89.8956	40.9027
cds485	NC_20059.1	511973	512515	56.8783	1.14969	-2.21865	0.0368042	0.249072	82.1816	31.5751
cds486	NC_20059.1	512559	513752	124	0.528082	-1.44201	0.263143	0.611601	149.786	98.2141
cds487	NC_20059.1	513912	514769	111.297	0.0530976	-1.03749	0.910566	0.968815	114.516	108.078
cds488	NC_20059.1	514985	515857	107.533	-0.483737	1.39836	0.257784	0.607944	88.7001	126.367
cds489	NC_20059.1	515928	516611	2723.87	-4.28819	19.5377	4.50808e-10	3.54279e-07	85.8627	5361.88
cds490	NC_20059.1	516780	517484	74.0531	1.54651	-2.9211	0.00381624	0.0609864	115.54	32.5666
cds491	NC_20059.1	517702	518472	416.283	1.05676	-2.08026	0.0996455	0.422249	597.371	235.195
cds492	NC_20059.1	518540	519427	177.264	-0.390508	1.31086	0.480696	0.766188	150.277	204.25
cds493	NC_20059.1	519609	520148	191.652	0.236358	-1.17801	0.650767	0.85737	209.894	173.411
cds494	NC_20059.1	520133	520858	231.868	0.717252	-1.64405	0.231113	0.581947	300.256	163.48
cds495	NC_20059.1	520967	521524	95.798	0.946199	-1.92679	0.0524532	0.305629	130.407	61.1891
cds496	NC_20059.1	521599	522258	85.3164	0.334694	-1.26111	0.490675	0.770833	97.0897	73.5431
cds497	NC_20059.1	522385	522897	38.9653	0.956969	-1.94123	0.117672	0.451374	54.2364	23.6942
cds498	NC_20059.1	522940	523293	29.0152	1.43009	-2.69463	0.0358569	0.244835	46.1906	11.8397
cds499	NC_20059.1	523319	524020	41.1696	1.22305	-2.3344	0.0445765	0.280468	60.5913	21.748
cds500	NC_20059.1	524017	524445	38.3766	1.43923	-2.71177	0.0252974	0.200561	60.4846	16.2685
cds501	NC_20059.1	524450	525613	63.1856	1.45746	-2.74624	0.00908165	0.104001	96.2059	30.1652
cds502	NC_20059.1	525705	527507	490.604	-0.825686	1.77238	0.169968	0.534324	326.417	654.792
cds503	NC_20059.1	527507	527908	324.737	-1.38915	2.61924	0.021107	0.178121	153.778	495.696
cds504	NC_20059.1	528485	530491	155.462	0.858283	-1.81288	0.0648576	0.338225	205.322	105.603
cds505	NC_20059.1	530652	532172	718.465	-0.0592038	1.04189	0.928148	0.973963	699.615	737.315
cds506	NC_20059.1	532895	533740	178.151	1.47684	-2.78338	0.0042028	0.064604	271.799	84.5019
cds507	NC_20059.1	533737	534789	266.66	1.04499	-2.06335	0.0747399	0.366529	376.259	157.061
cds508	NC_20059.1	534904	535764	130.53	2.10672	-4.30711	4.35478e-06	0.000516576	218.1	42.9596
cds509	NC_20059.1	535804	537354	102.958	0.392147	-1.31234	0.360589	0.682458	118.55	87.3659
cds510	NC_20059.1	537351	537800	51.5069	0.531458	-1.44539	0.353937	0.675532	62.4704	40.5434
cds511	NC_20059.1	537942	538403	74.7816	0.269213	-1.20515	0.587771	0.822095	82.8652	66.6981
cds512	NC_20059.1	538478	539398	241.095	-1.31255	2.48379	0.0287356	0.218749	120.387	361.803
cds513	NC_20059.1	539614	540261	247.883	-0.528963	1.44289	0.348906	0.670662	195.608	300.159
cds514	NC_20059.1	540313	540954	106.891	-0.0444823	1.03131	0.9195	0.97132	105.041	108.74
cds515	NC_20059.1	541169	542050	381.636	0.326536	-1.254	0.622008	0.843471	437.958	325.314
cds516	NC_20059.1	542600	543904	168.984	-1.10151	2.14579	0.0163061	0.153238	102.032	235.936
cds517	NC_20059.1	544077	545114	146.186	0.621707	-1.53869	0.163081	0.52284	180.827	111.545
cds518	NC_20059.1	545337	545771	44.6929	0.348915	-1.2736	0.550445	0.80171	51.3619	38.0239
cds519	NC_20059.1	545755	547002	144.48	-0.817478	1.76232	0.059	0.324526	100.743	188.218
cds520	NC_20059.1	547253	548278	971.154	-1.94591	3.85281	0.00223633	0.0431282	298.496	1643.81
cds521	NC_20059.1	548457	549521	240.326	-0.0503728	1.03553	0.933169	0.975889	235.836	244.815
cds522	NC_20059.1	549518	550306	159.146	-0.0890107	1.06364	0.859564	0.951134	154.446	163.847
cds523	NC_20059.1	550303	550935	69.1194	0.830804	-1.77868	0.124349	0.462616	91.8199	46.419
cds524	NC_20059.1	550983	552119	109.132	-0.117683	1.08499	0.778933	0.91812	104.714	113.55
cds525	NC_20059.1	552311	553465	113.948	0.0289379	-1.02026	0.944894	0.979157	115.249	112.647
cds526	NC_20059.1	553504	553983	309.737	-0.896341	1.86134	0.133929	0.478689	198.47	421.004
cds527	NC_20059.1	554266	554916	289.332	-0.835604	1.7846	0.134811	0.480293	194.589	384.075
cds528	NC_20059.1	555042	555740	158.217	-0.438225	1.35494	0.369304	0.688762	132.36	184.074
cds529	NC_20059.1	555817	556743	126.839	-0.231245	1.17385	0.630273	0.84743	116.485	137.193
cds530	NC_20059.1	557022	558647	663.06	-0.902329	1.86908	0.161614	0.520528	412.196	913.924
cds531	NC_20059.1	558821	560518	762.237	-0.444365	1.36071	0.467473	0.759666	619.265	905.209
cds532	NC_20059.1	560866	561258	1123.47	-0.0887569	1.06345	0.898274	0.963728	1076.51	1170.44
cds533	NC_20059.1	561316	561711	123.582	0.504729	-1.41886	0.35186	0.673612	148.869	98.2952
cds534	NC_20059.1	561888	562271	72.6927	1.38783	-2.61684	0.00642823	0.0863533	109.345	36.0408
cds535	NC_20059.1	562291	563046	81.0693	0.444753	-1.36108	0.347902	0.66972	95.5216	66.6169
cds536	NC_20059.1	563043	563990	64.3909	1.02283	-2.03191	0.0441039	0.278639	89.2816	39.5002
cds537	NC_20059.1	563987	565102	94.8093	0.415049	-1.33334	0.333828	0.663581	109.619	79.9993
cds538	NC_20059.1	565387	566295	289.894	0.812262	-1.75596	0.214705	0.574948	390.998	188.791
cds539	NC_20059.1	566740	567966	119.672	1.13491	-2.19605	0.0197263	0.172249	168.106	71.2376
cds540	NC_20059.1	568132	568293	108.752	-0.0858342	1.0613	0.876921	0.958318	106.077	111.427
cds541	NC_20059.1	568290	568403	22.8483	1.0176	-2.02454	0.170594	0.534392	34.3489	11.3476
cds542	NC_20059.1	568551	568949	1396.92	-1.36695	2.57926	0.0345396	0.240476	640.95	2152.89
cds543	NC_20059.1	569026	569325	81.6224	-0.230254	1.17304	0.65169	0.857867	74.8357	88.4091
cds544	NC_20059.1	569478	570356	58.1759	0.610003	-1.52626	0.247016	0.598831	71.8716	44.4801
cds545	NC_20059.1	570591	571073	59.6349	0.50033	-1.41454	0.331165	0.660964	71.3598	47.91
cds546	NC_20059.1	571476	572444	249.924	0.00862931	-1.006	0.988236	0.995614	250.154	249.694
cds547	NC_20059.1	572830	574044	154.426	0.246344	-1.1862	0.577485	0.815693	168.581	140.271
cds548	NC_20059.1	574229	575110	340.18	0.150845	-1.11022	0.810478	0.932964	362.844	317.515
cds549	NC_20059.1	575384	576610	115.142	0.965691	-1.953	0.0203469	0.175562	155.22	75.0636
cds550	NC_20059.1	576794	577828	131.422	-0.712468	1.63861	0.0856419	0.392442	96.8526	165.992
cds551	NC_20059.1	577891	579372	103.235	0.858591	-1.81327	0.0765191	0.370914	135.813	70.6569
cds552	NC_20059.1	579369	580703	70.9642	1.04704	-2.06629	0.0406423	0.2648	98.462	43.4664
cds553	NC_20059.1	580719	581534	48.2824	0.902502	-1.8693	0.110586	0.439179	65.4596	31.1051
cds554	NC_20059.1	581586	582299	103.521	-0.110566	1.07965	0.803892	0.929856	99.956	107.086
cds555	NC_20059.1	582331	583014	102.716	0.480153	-1.39489	0.281466	0.627396	122.017	83.4144
cds556	NC_20059.1	583104	583640	433.477	-0.0454912	1.03203	0.943834	0.978931	425.27	441.684
cds557	NC_20059.1	584065	585264	282.539	-0.376379	1.29808	0.505583	0.777184	239.883	325.196
cds558	NC_20059.1	585338	586255	183.136	-0.206569	1.15394	0.69479	0.879256	168.941	197.331
cds559	NC_20059.1	586415	587404	155.021	0.00668482	-1.00464	0.98833	0.995614	155.986	154.057
cds560	NC_20059.1	587411	587803	161.687	-0.530348	1.44428	0.253904	0.606318	129.862	193.512
cds561	NC_20059.1	588415	589128	195.74	0.24589	-1.18582	0.674021	0.868445	216.109	175.372
cds562	NC_20059.1	589193	590380	491.62	-0.989246	1.98515	0.112585	0.442664	293.971	689.27
cds563	NC_20059.1	590575	591669	95.1614	0.0749432	-1.05332	0.862853	0.952084	97.4259	92.897
cds564	NC_20059.1	591808	592716	128.649	-1.11716	2.1692	0.00765999	0.0957422	78.042	179.257
cds565	NC_20059.1	592818	594044	68.2534	0.652765	-1.57218	0.20579	0.574948	85.1301	51.3768
cds566	NC_20059.1	594163	594738	139.692	0.0425634	-1.02994	0.928572	0.973963	141.933	137.451
cds567	NC_20059.1	594874	595749	149.416	-0.40308	1.32233	0.39405	0.709156	126.926	171.905
cds568	NC_20059.1	595804	596217	118.73	0.147235	-1.10744	0.778303	0.91812	126.341	111.119
cds569	NC_20059.1	596397	597605	392.889	0.33858	-1.26451	0.615921	0.839613	453.845	331.933
cds570	NC_20059.1	597621	598286	246.846	0.135129	-1.09819	0.826745	0.938085	261.435	232.257
cds571	NC_20059.1	598424	598909	208.077	-0.345724	1.27079	0.511199	0.780075	180.049	236.105
cds572	NC_20059.1	598958	599314	63.0681	0.578969	-1.49378	0.264454	0.61235	77.7635	48.3726
cds573	NC_20059.1	599311	600399	71.7127	0.316891	-1.24564	0.507288	0.778613	80.7158	62.7097
cds574	NC_20059.1	600375	601724	100.839	-0.294464	1.22643	0.495706	0.773016	90.1333	111.545
cds575	NC_20059.1	601741	602244	126.344	-0.210287	1.15692	0.611063	0.838172	116.318	136.371
cds576	NC_20059.1	602246	602512	159.23	-0.346352	1.27134	0.488602	0.769499	138.043	180.418
cds577	NC_20059.1	602680	603627	82.8485	0.3915	-1.31176	0.391378	0.70665	95.5913	70.1058
cds578	NC_20059.1	603732	604367	1060.18	-0.314106	1.24324	0.634471	0.848845	911.152	1209.22
cds579	NC_20059.1	604377	604568	1387.8	-0.944823	1.92495	0.155485	0.510958	826.928	1948.67
cds580	NC_20059.1	605013	606053	224.596	-0.513043	1.42706	0.419652	0.725423	175.786	273.406
cds581	NC_20059.1	606403	606864	34.6362	1.2117	-2.31611	0.0612991	0.329728	52.0048	17.2675
cds582	NC_20059.1	606895	607404	44.2828	1.38883	-2.61867	0.0203316	0.175562	67.8386	20.7269
cds583	NC_20059.1	607679	610189	229.454	-0.156009	1.1142	0.76074	0.912221	215.258	243.649
cds584	NC_20059.1	610228	610968	235.206	-0.044575	1.03138	0.93688	0.976688	231.407	239.006
cds585	NC_20059.1	610965	611525	153.858	-0.466145	1.38141	0.341555	0.667397	127.012	180.703
cds586	NC_20059.1	611639	612142	73.1222	0.437688	-1.35443	0.408272	0.717987	85.3998	60.8446
cds587	NC_20059.1	612143	612952	58.1387	0.91865	-1.89034	0.0902753	0.401796	79.2745	37.0028
cds588	NC_20059.1	612949	613872	67.4805	1.30721	-2.47462	0.0102617	0.111951	99.3827	35.5782
cds589	NC_20059.1	614159	617845	320.71	1.06771	-2.0961	0.0583689	0.322742	452.94	188.481
cds590	NC_20059.1	618328	620124	5327.8	-1.30086	2.46376	0.0432104	0.273855	2564.21	8091.39
cds591	NC_20059.1	620160	621368	3065.68	-1.06591	2.09349	0.100894	0.423099	1711.76	4419.6
cds592	NC_20059.1	621382	623592	3031.5	-1.21201	2.31661	0.0573673	0.319741	1556.08	4506.93
cds593	NC_20059.1	623865	625136	95.5208	1.07688	-2.10946	0.0126517	0.129336	132.254	58.7877
cds594	NC_20059.1	625112	626344	618.733	-0.94871	1.93015	0.128552	0.470159	378.393	859.073
cds595	NC_20059.1	626437	627048	198.424	-0.666189	1.58688	0.221072	0.577211	146.773	250.076
cds596	NC_20059.1	627300	627725	253.193	0.00412846	-1.00287	0.99421	0.997749	253.902	252.485
cds597	NC_20059.1	627871	629037	95.17	0.0716953	-1.05095	0.868391	0.954137	98.0236	92.3164
cds598	NC_20059.1	629424	630479	45.1293	2.23548	-4.7092	0.00031874	0.0107737	78.382	11.8766
cds599	NC_20059.1	630494	631417	52.7166	2.019	-4.05303	0.000371085	0.0119642	88.6431	16.7902
cds600	NC_20059.1	631590	632798	227.716	1.00758	-2.01054	0.0615338	0.330464	315.066	140.367
cds601	NC_20059.1	632852	633595	43.4882	1.72761	-3.31178	0.00468582	0.0692874	70.6636	16.3128
cds602	NC_20059.1	633598	634299	32.2137	1.48259	-2.7945	0.0282688	0.216739	51.0671	13.3603
cds603	NC_20059.1	634303	635190	48.7973	1.44788	-2.72807	0.0111473	0.118987	74.8772	22.7174
cds604	NC_20059.1	635192	636175	60.5157	1.43137	-2.69703	0.0071396	0.09079	91.3658	29.6657
cds605	NC_20059.1	636338	637933	90.1724	1.37394	-2.59177	0.00373079	0.0604523	133.397	46.948
cds606	NC_20059.1	637973	639031	104.977	0.826072	-1.77285	0.0533169	0.306402	136.345	73.6095
cds607	NC_20059.1	639054	639935	111.339	0.523713	-1.43765	0.248007	0.600136	133.212	89.4671
cds608	NC_20059.1	640024	642093	179.33	0.637005	-1.5551	0.170341	0.534386	222.297	136.363
cds609	NC_20059.1	642369	643244	821.38	-0.638036	1.55621	0.331607	0.661425	592.81	1049.95
cds610	NC_20059.1	643293	645848	1287.33	-1.52076	2.86942	0.0204912	0.175562	523.949	2050.72
cds611	NC_20059.1	645942	646361	212.906	-0.381648	1.30283	0.485616	0.76826	181.011	244.801
cds612	NC_20059.1	646500	648020	131.162	0.907706	-1.87606	0.0428614	0.272693	175.435	86.8886
cds613	NC_20059.1	648178	648291	20.3185	1.10447	-2.1502	0.130069	0.472594	30.7582	9.87873
cds614	NC_20059.1	648659	650374	93.306	1.865	-3.64268	0.000181554	0.00706126	152.084	34.5276
cds615	NC_20059.1	650437	650733	39.1581	2.58601	-6.00437	8.48327e-05	0.00426675	71.9042	6.41195
cds616	NC_20059.1	650730	651095	41.2373	2.80854	-7.00577	1.58042e-05	0.00130909	76.5474	5.92724
cds617	NC_20059.1	651112	653397	121.775	2.28718	-4.88103	2.89852e-07	6.28378e-05	208.024	35.5265
cds618	NC_20059.1	653402	653869	22.4736	1.51486	-2.8577	0.03547	0.244249	37.0516	7.89561
cds619	NC_20059.1	653884	654774	26.1912	1.79264	-3.46448	0.0123528	0.127107	44.9789	7.40352
cds620	NC_20059.1	654771	655814	38.6874	1.3312	-2.51612	0.0394554	0.261112	59.101	18.2738
cds621	NC_20059.1	655814	656203	27.0738	1.81368	-3.51538	0.00921391	0.104587	46.2521	7.89561
cds622	NC_20059.1	656200	656754	31.0633	1.64178	-3.12051	0.0135406	0.13599	50.7642	11.3624
cds623	NC_20059.1	656771	657184	22.731	1.21212	-2.31677	0.0901544	0.401796	35.0985	10.3634
cds624	NC_20059.1	657348	659024	162.767	1.73658	-3.33245	0.000402448	0.0127145	259.401	66.1322
cds625	NC_20059.1	659545	660282	161.131	0.272814	-1.20816	0.589588	0.823784	179.128	143.135
cds626	NC_20059.1	660324	661040	84.0535	0.857694	-1.81214	0.1064	0.432971	112.309	55.7982
cds627	NC_20059.1	661089	661529	56.6649	1.05599	-2.07915	0.0548992	0.310388	79.213	34.1167
cds628	NC_20059.1	661535	662611	139.242	1.57065	-2.97039	0.000537356	0.0158608	213.211	65.2734
cds629	NC_20059.1	662705	663748	83.6242	1.35387	-2.55597	0.0075544	0.094781	124.245	43.0039
cds630	NC_20059.1	663799	664335	57.3799	1.92753	-3.80405	0.000828368	0.021652	94.9728	19.787
cds631	NC_20059.1	664399	665346	80.7011	1.50779	-2.84374	0.00442972	0.0671077	123.819	37.5835
cds632	NC_20059.1	665352	666224	120.4	2.02206	-4.06164	4.64068e-06	0.000530472	197.803	42.9965
cds633	NC_20059.1	666448	667182	139.823	2.44299	-5.43768	4.1351e-07	7.92487e-05	243.604	36.0408
cds634	NC_20059.1	667195	668580	92.5584	1.39254	-2.62541	0.00158092	0.0337801	137.192	47.9248
cds635	NC_20059.1	668666	669211	47.9591	1.09749	-2.13983	0.0584556	0.322742	68.7719	27.1462
cds636	NC_20059.1	669166	669723	130.583	2.53397	-5.79164	2.55621e-07	5.98948e-05	229.032	32.1336
cds637	NC_20059.1	669740	670156	132.867	2.97226	-7.84765	3.09737e-08	1.08184e-05	243.502	22.2327
cds638	NC_20059.1	670153	670503	64.403	3.00738	-8.04101	2.19952e-06	0.000288091	120.404	8.40246
cds639	NC_20059.1	670601	671389	124.093	2.24031	-4.72499	3.13336e-05	0.00211822	213.108	35.0787
cds640	NC_20059.1	671538	671909	25.0929	1.55031	-2.92879	0.0384662	0.255912	42.8043	7.38138
cds641	NC_20059.1	671906	673024	74.9148	1.42677	-2.68844	0.00374992	0.0604934	113.304	36.5255
cds642	NC_20059.1	673021	673563	68.5293	1.53741	-2.90273	0.00559149	0.0783424	106.409	30.6499
cds643	NC_20059.1	673560	674273	84.3894	1.82864	-3.55203	0.000817548	0.0215963	137.13	31.6488
cds644	NC_20059.1	674297	674791	47.7596	1.39629	-2.63224	0.0148937	0.143742	72.8092	22.71
cds645	NC_20059.1	674821	675546	68.6714	0.71677	-1.6435	0.172018	0.537246	88.5076	48.8352
cds646	NC_20059.1	675600	677543	178.828	1.7744	-3.42097	0.00016434	0.00668293	285.038	72.6179
cds647	NC_20059.1	677876	678787	420.978	3.39444	-10.5155	3.1373e-07	6.36265e-05	806.429	35.5265
cds648	NC_20059.1	679044	679955	585.736	2.89293	-7.4278	4.56915e-05	0.00266096	1108.84	62.6359
cds649	NC_20059.1	680067	681329	55.7768	1.2204	-2.33011	0.029769	0.222542	81.4327	30.1209
cds650	NC_20059.1	681323	682810	46.9828	1.71908	-3.29226	0.00756801	0.094781	77.1828	16.7828
cds651	NC_20059.1	683250	684167	187.313	1.58548	-3.00108	0.00668364	0.0879096	296.132	78.4935
cds652	NC_20059.1	684351	685403	234.287	2.17931	-4.52937	0.000432113	0.013449	406.885	61.6886
cds653	NC_20059.1	685645	686277	69.1817	1.70044	-3.24999	0.00211959	0.0415136	110.696	27.6678
cds654	NC_20059.1	686274	687701	157.332	1.99532	-3.98704	0.000146853	0.00623829	261.841	52.8236
cds655	NC_20059.1	687705	689009	87.7704	2.04346	-4.12234	7.40854e-05	0.00378679	146.904	28.6373
cds656	NC_20059.1	689011	690615	144.93	2.63118	-6.19535	1.93562e-08	8.11281e-06	256.793	33.0661
cds657	NC_20059.1	690575	691150	44.2322	1.75636	-3.37844	0.00322377	0.054681	72.1664	16.2981
cds658	NC_20059.1	691430	692101	323.381	-0.0890199	1.06365	0.886304	0.959979	311.356	335.407
cds659	NC_20059.1	692611	694101	164.639	2.23933	-4.72178	5.6729e-05	0.00312855	283.3	45.9785
cds660	NC_20059.1	694105	695154	172.792	2.04359	-4.1227	0.000273051	0.00969794	290.711	54.8731
cds661	NC_20059.1	695192	695539	115.581	2.09626	-4.27598	9.27746e-05	0.00455683	195.1	36.0629
cds662	NC_20059.1	695536	695988	139.604	2.35018	-5.09887	4.87686e-05	0.00278735	245.172	34.0355
cds663	NC_20059.1	695976	696482	102.694	1.13443	-2.19531	0.0413182	0.266976	147.636	57.7519
cds664	NC_20059.1	696512	696778	129.481	-0.00130416	1.0009	0.997992	0.999264	130.038	128.923
cds665	NC_20059.1	696927	699014	118.762	1.23056	-2.34657	0.0067379	0.0880689	169.768	67.756
cds666	NC_20059.1	699011	699763	57.4132	0.916441	-1.88745	0.0839586	0.389652	77.2725	37.5539
cds667	NC_20059.1	699832	700251	18.8223	1.5021	-2.83254	0.0459892	0.284487	31.7247	5.91986
cds668	NC_20059.1	700383	700979	120.02	1.64056	-3.11787	0.000691878	0.0187721	188.758	51.2809
cds669	NC_20059.1	700994	701362	97.9843	1.31774	-2.49275	0.00914007	0.104151	145.106	50.8626
cds670	NC_20059.1	701359	701886	72.9612	1.33214	-2.51777	0.0119707	0.124396	108.354	37.5687
cds671	NC_20059.1	702063	702968	63.7257	1.45545	-2.74242	0.00461039	0.0686861	96.8237	30.6278
cds672	NC_20059.1	703171	705084	110.03	0.46185	-1.37731	0.322775	0.654613	129.785	90.2742
cds673	NC_20059.1	705202	706101	145.267	-1.14397	2.20989	0.00714825	0.09079	86.0471	204.486
cds674	NC_20059.1	706098	707126	385.649	-2.16429	4.48246	0.000235714	0.00882104	108.207	663.09
cds675	NC_20059.1	707437	708798	1008.59	-2.2549	4.773	0.000840319	0.021652	222.626	1794.56
cds676	NC_20059.1	708923	709939	74.9945	-0.269528	1.20541	0.654396	0.858709	66.0825	83.9065
cds677	NC_20059.1	709941	711095	58.9044	-0.357504	1.28121	0.585206	0.819784	49.2087	68.6
cds678	NC_20059.1	711132	712784	96.0775	-0.0708903	1.05036	0.904371	0.965722	93.0085	99.1466
cds679	NC_20059.1	712806	713894	121.397	-0.586008	1.50109	0.210403	0.574948	94.2528	148.54
cds680	NC_20059.1	714085	714438	68.2835	1.66303	-3.16681	0.00140832	0.0313976	108.444	28.123
cds681	NC_20059.1	714485	715081	101.679	0.989498	-1.98549	0.0734735	0.363436	140.59	62.7687
cds682	NC_20059.1	715367	716206	50.1376	0.334663	-1.26108	0.550344	0.80171	56.8161	43.459
cds683	NC_20059.1	716248	718071	323.432	-0.113617	1.08194	0.84136	0.942022	308.823	338.042
cds684	NC_20059.1	718240	718938	226.222	-0.35388	1.27799	0.515407	0.780861	194.716	257.728
cds685	NC_20059.1	718954	720429	303.252	-0.190076	1.14082	0.745535	0.904626	279.898	326.606
cds686	NC_20059.1	720562	721860	101.226	1.04275	-2.06015	0.0173661	0.160651	139.772	62.6801
cds687	NC_20059.1	721873	723222	154.029	0.418312	-1.33636	0.346416	0.669364	178.665	129.393
cds688	NC_20059.1	723446	724627	55.7216	1.35931	-2.56563	0.0317161	0.228931	85.2737	26.1694
cds689	NC_20059.1	724700	725212	71.8732	-0.534708	1.44865	0.259565	0.607944	57.2909	86.4555
cds690	NC_20059.1	725378	725521	401.195	-0.825188	1.77177	0.174996	0.542298	266.235	536.156
cds691	NC_20059.1	725775	728381	155.452	1.19753	-2.29347	0.00668376	0.0879096	222.039	88.8643
cds692	NC_20059.1	728704	729576	256.89	-1.99343	3.98182	0.00034542	0.0114536	84.1228	429.657
cds693	NC_20059.1	729871	730968	764.078	-0.285581	1.2189	0.662113	0.861668	667.42	860.737
cds694	NC_20059.1	731099	732241	114.216	0.708981	-1.63465	0.10696	0.433999	144.451	83.9803
cds695	NC_20059.1	732244	733155	110.569	0.670483	-1.59161	0.108655	0.437614	137.634	83.503
cds696	NC_20059.1	733159	733974	52.7349	0.339403	-1.26523	0.529837	0.792737	60.0425	45.4274
cds697	NC_20059.1	734002	735861	222.781	0.0992334	-1.0712	0.84445	0.942995	231.792	213.769
cds698	NC_20059.1	736062	738014	307.515	-0.920445	1.8927	0.0942125	0.411329	197.816	417.215
cds699	NC_20059.1	738368	740287	135.423	0.74092	-1.67124	0.344567	0.668816	199.779	71.0678
cds700	NC_20059.1	740375	741346	146.151	0.278342	-1.2128	0.593763	0.826981	161.644	130.658
cds701	NC_20059.1	741772	742584	238.381	0.477098	-1.39194	0.428812	0.732791	285.937	190.826
cds702	NC_20059.1	742591	743994	105.261	1.69818	-3.24492	0.000250552	0.00921181	166.087	44.4359
cds703	NC_20059.1	744119	744520	56.1709	0.118879	-1.08589	0.82538	0.937705	58.9819	53.3599
cds704	NC_20059.1	744539	748204	886.878	-0.0548408	1.03874	0.931435	0.975176	865.801	907.955
cds705	NC_20059.1	748426	748872	12050.4	-4.04828	16.5445	4.38369e-09	2.50548e-06	476.91	23623.9
cds706	NC_20059.1	749219	749365	95.4519	-0.443815	1.3602	0.297543	0.638039	79.77	111.134
cds707	NC_20059.1	749549	749755	79.389	-1.61406	3.06112	0.000437754	0.0135574	35.8191	122.959
cds708	NC_20059.1	749796	750677	79.0848	-0.725128	1.65305	0.203524	0.574902	55.3792	102.79
cds709	NC_20059.1	750868	752364	548.521	-0.214888	1.16061	0.736244	0.899993	497.28	599.761
cds710	NC_20059.1	752511	752858	71.341	-0.504094	1.41823	0.319502	0.651957	57.6879	84.994
cds711	NC_20059.1	753014	753502	350.884	-0.637535	1.55567	0.302466	0.64033	257.517	444.25
cds712	NC_20059.1	753844	755439	1490.58	0.400001	-1.31951	0.562823	0.80673	1768.6	1212.56
cds713	NC_20059.1	755529	756533	107.137	0.441359	-1.35788	0.327918	0.659904	124.917	89.3564
cds714	NC_20059.1	756543	757451	86.6335	0.638727	-1.55696	0.152307	0.50625	107.605	65.6622
cds715	NC_20059.1	757451	758467	116.377	-0.317373	1.24606	0.442712	0.74262	102.302	130.451
cds716	NC_20059.1	758464	759417	81.9689	-0.474113	1.38906	0.292986	0.637371	67.1261	96.8116
cds717	NC_20059.1	759588	760115	105.772	0.076485	-1.05445	0.866933	0.953035	109.283	102.261
cds718	NC_20059.1	760176	761423	102.106	-0.197045	1.14635	0.658028	0.859373	94.658	109.554
cds719	NC_20059.1	761542	762039	17.9779	0.611839	-1.52821	0.414809	0.722211	23.6093	12.3466
cds720	NC_20059.1	762039	763091	35.6048	1.12735	-2.18457	0.123743	0.461268	53.9053	17.3044
cds721	NC_20059.1	763289	763831	68.1735	-0.694801	1.61866	0.201692	0.572735	48.8851	87.4618
cds722	NC_20059.1	763981	764538	72.2836	0.672703	-1.59406	0.216108	0.574948	90.6784	53.8889
cds723	NC_20059.1	764510	765334	77.8776	0.511248	-1.42528	0.283422	0.627642	93.053	62.7023
cds724	NC_20059.1	765640	767061	303.07	-0.428133	1.34549	0.425726	0.72995	251.594	354.547
cds725	NC_20059.1	767058	767795	121.972	-0.401864	1.32121	0.370825	0.689089	104.313	139.631
cds726	NC_20059.1	767876	769306	126.295	-1.20949	2.31256	0.0148706	0.143742	69.8821	182.709
cds727	NC_20059.1	769751	770623	37.12	0.080732	-1.05755	0.910996	0.968902	38.1329	36.1072
cds728	NC_20059.1	770804	772288	286.775	-1.22667	2.34026	0.0312005	0.227408	153.783	419.766
cds729	NC_20059.1	772414	772986	54.7449	-0.663468	1.58389	0.219292	0.576552	40.3683	69.1216
cds730	NC_20059.1	772987	773451	26.6273	-0.148002	1.10803	0.832722	0.93849	24.6248	28.6299
cds731	NC_20059.1	773599	774480	127.181	-1.14378	2.20959	0.0190808	0.169324	73.8209	180.541
cds732	NC_20059.1	774678	775310	41.2034	0.00509214	-1.00354	0.993349	0.997749	40.8719	41.535
cds733	NC_20059.1	775347	776300	249.101	-0.455732	1.37148	0.399318	0.709987	204.403	293.798
cds734	NC_20059.1	776501	776800	120.858	0.841731	-1.7922	0.145764	0.495606	162.319	79.3965
cds735	NC_20059.1	776993	777574	51.2651	0.840234	-1.79034	0.151979	0.50582	69.0015	33.5287
cds736	NC_20059.1	777724	779322	580.125	-0.00415387	1.00288	0.994867	0.997883	579.359	580.892
cds737	NC_20059.1	779332	780210	131.557	0.394993	-1.31494	0.405941	0.714888	151.981	111.134
cds738	NC_20059.1	780333	781202	353.029	-0.0424075	1.02983	0.946646	0.979197	346.72	359.337
cds739	NC_20059.1	781451	782824	160.956	0.0910318	-1.06513	0.850466	0.946183	167.458	154.453
cds740	NC_20059.1	783068	783682	31.1945	0.302712	-1.23346	0.64708	0.855712	35.2133	27.1757
cds741	NC_20059.1	783687	784424	32.3181	0.33847	-1.26442	0.635532	0.849391	37.49	27.1462
cds742	NC_20059.1	784495	786030	103.548	-0.112494	1.0811	0.791604	0.9242	98.9368	108.159
cds743	NC_20059.1	786127	786585	103.044	0.246501	-1.18633	0.599637	0.831079	113.214	92.8749
cds744	NC_20059.1	786888	787796	46.9905	0.394175	-1.31419	0.513641	0.780578	54.466	39.5149
cds745	NC_20059.1	787924	789087	36.1087	0.0425061	-1.0299	0.953421	0.982443	36.6834	35.5339
cds746	NC_20059.1	789091	789654	23.4249	-0.0538589	1.03804	0.940904	0.978245	22.6635	24.1863
cds747	NC_20059.1	789684	790580	44.6769	0.16423	-1.12057	0.807472	0.931421	47.9148	41.439
cds748	NC_20059.1	790797	792254	143.111	-0.200012	1.14871	0.640032	0.851615	132.135	154.086
cds749	NC_20059.1	792251	793450	64.9935	0.52611	-1.44004	0.36382	0.684948	78.6323	51.3547
cds750	NC_20059.1	793666	794985	122.792	1.12531	-2.18149	0.00686581	0.0887862	172.004	73.58
cds751	NC_20059.1	795034	795381	418.713	0.404001	-1.32317	0.552744	0.802878	496.333	341.093
cds752	NC_20059.1	795458	796129	38.81	0.0890802	-1.06369	0.884553	0.959979	40.0735	37.5466
cds753	NC_20059.1	796432	797139	106.914	0.324628	-1.25234	0.43473	0.736896	119.999	93.8295
cds754	NC_20059.1	797350	798132	66.2005	0.577228	-1.49198	0.346131	0.669364	82.6407	49.7603
cds755	NC_20059.1	798435	799064	85.4377	-0.0269767	1.01887	0.951571	0.981872	84.405	86.4703
cds756	NC_20059.1	799043	799588	51.8598	0.240628	-1.18151	0.657969	0.859373	56.7791	46.9406
cds757	NC_20059.1	799592	800296	109.365	-0.728946	1.65743	0.0863914	0.393324	79.8396	138.89
cds758	NC_20059.1	800601	801650	53.9311	0.114077	-1.08228	0.848645	0.945193	56.5665	51.2956
cds759	NC_20059.1	801699	802724	40.6128	0.273742	-1.20894	0.712662	0.889342	46.1542	35.0713
cds760	NC_20059.1	802835	803734	68.0364	-1.59683	3.02478	0.0042509	0.0648675	28.3836	107.689
cds761	NC_20059.1	803787	804155	41.1164	-0.455132	1.37091	0.442522	0.74262	33.3461	48.8868
cds762	NC_20059.1	804230	804682	55.2039	0.942903	-1.92239	0.0862961	0.393324	74.8075	35.6003
cds763	NC_20059.1	804679	805206	42.2729	0.366219	-1.28897	0.542295	0.798009	48.4755	36.0703
cds764	NC_20059.1	805332	806855	143.785	-0.62097	1.53791	0.164505	0.525282	110.377	177.192
cds765	NC_20059.1	807048	808166	87.6411	-1.33363	2.52036	0.00415792	0.0643864	45.941	129.341
cds766	NC_20059.1	808166	808861	57.8526	-0.814806	1.75906	0.162951	0.522733	38.7469	76.9582
cds767	NC_20059.1	808935	809378	37.2679	-0.0736751	1.05239	0.905201	0.965722	36.0198	38.516
cds768	NC_20059.1	809589	810296	93.8837	-0.129848	1.09418	0.787913	0.922116	90.1045	97.6629
cds769	NC_20059.1	810354	810812	45.4274	0.575738	-1.49044	0.32801	0.659904	56.3125	34.5424
cds770	NC_20059.1	811385	813025	19923.6	-2.82666	7.09428	6.31112e-05	0.003372	2334.87	37512.3
cds771	NC_20059.1	813099	813395	7478.06	-2.85791	7.24966	1.28313e-05	0.00115244	1059.5	13896.6
cds772	NC_20059.1	813536	813667	8.38726	0.343923	-1.2692	0.66075	0.861139	10.3552	6.41933
cds773	NC_20059.1	813821	814669	146.974	-1.05917	2.08374	0.0259271	0.204265	89.6178	204.331
cds774	NC_20059.1	814685	815668	148.376	-1.26391	2.40145	0.00357366	0.0585094	82.5052	214.247
cds775	NC_20059.1	815820	817190	95.9457	0.285812	-1.2191	0.523593	0.788841	105.943	85.9487
cds776	NC_20059.1	817187	817828	37.8097	0.677296	-1.59914	0.289101	0.633744	48.9873	26.632
cds777	NC_20059.1	818094	818291	20.2693	1.76826	-3.40642	0.0176559	0.162523	35.6103	4.9283
cds778	NC_20059.1	818281	819756	90.7111	0.672476	-1.59381	0.122072	0.458463	113.255	68.167
cds779	NC_20059.1	820057	822939	263.847	-0.869794	1.8274	0.137987	0.484433	172.033	355.662
cds780	NC_20059.1	823083	823700	606.703	-0.642978	1.56155	0.311036	0.644678	440.977	772.428
cds781	NC_20059.1	823737	824195	83.1353	-0.429862	1.3471	0.341855	0.667397	69.9881	96.2826
cds782	NC_20059.1	824268	826304	239.275	-0.317526	1.24619	0.587108	0.821533	207.624	270.926
cds783	NC_20059.1	826311	826877	57.9469	0.375673	-1.29744	0.542499	0.798009	67.0365	48.8573
cds784	NC_20059.1	826896	827762	65.3874	-0.41809	1.33616	0.433973	0.736606	54.2571	76.5178
cds785	NC_20059.1	827790	829610	247.057	-0.424543	1.34215	0.429665	0.733439	205.464	288.651
cds786	NC_20059.1	829761	831113	1063.41	-1.51895	2.86582	0.0190477	0.169324	438.307	1688.52
cds787	NC_20059.1	831139	831945	320.338	-0.804481	1.74652	0.194319	0.56507	214.037	426.638
cds788	NC_20059.1	832007	832252	295.108	-0.398451	1.31809	0.497519	0.773467	246.949	343.266
cds789	NC_20059.1	832433	833752	181.191	-0.230955	1.17361	0.647554	0.855712	165.321	197.06
cds790	NC_20059.1	833765	834496	84.1884	0.305664	-1.23599	0.5017	0.774985	94.2973	74.0794
cds791	NC_20059.1	834581	835630	76.0445	0.493634	-1.40799	0.309288	0.644361	90.9073	61.1817
cds792	NC_20059.1	835660	835890	116.917	-0.0835722	1.05964	0.866063	0.952412	113.828	120.006
cds793	NC_20059.1	836034	837932	392.818	0.390784	-1.31111	0.502364	0.775198	455.964	329.672
cds794	NC_20059.1	838211	839944	91.3286	1.61705	-3.06748	0.00249136	0.046559	143.679	38.9786
cds795	NC_20059.1	840087	841427	73.4699	0.428172	-1.34553	0.382396	0.699616	85.736	61.2039
cds796	NC_20059.1	841502	842122	1391.25	-1.11225	2.16183	0.0962214	0.415391	740.946	2041.56
cds797	NC_20059.1	842479	843366	531.408	0.158965	-1.11649	0.816625	0.934856	571.202	491.614
cds798	NC_20059.1	843370	844005	368.294	0.16629	-1.12217	0.797928	0.927792	395.871	340.717
cds799	NC_20059.1	844005	844937	566.599	0.537088	-1.45104	0.431142	0.73428	705.334	427.864
cds800	NC_20059.1	844975	845745	996.084	0.0962349	-1.06898	0.892034	0.961628	1042.75	949.414
cds801	NC_20059.1	845873	846682	284.475	0.00034155	-1.00024	0.999559	0.999565	284.868	284.082
cds802	NC_20059.1	847007	847747	112.142	0.64015	-1.55849	0.171795	0.536816	139.849	84.4355
cds803	NC_20059.1	848345	849538	375.988	-0.780076	1.71722	0.166145	0.527945	260.155	491.821
cds804	NC_20059.1	849952	850929	125.368	-0.344333	1.26956	0.401012	0.710301	109.496	141.24
cds805	NC_20059.1	850983	852848	293.202	-0.292963	1.22515	0.591549	0.82511	258.988	327.415
cds806	NC_20059.1	852981	853709	163.779	0.845672	-1.7971	0.0914426	0.405716	215.798	111.759
cds807	NC_20059.1	853894	855072	139.913	-0.430419	1.34763	0.338762	0.665561	117.956	161.871
cds808	NC_20059.1	855386	855730	144.138	-0.718056	1.64496	0.12393	0.461582	105.775	182.502
cds809	NC_20059.1	855809	856561	194.236	-0.829918	1.77758	0.102322	0.424621	133.433	255.039
cds810	NC_20059.1	856628	856855	207.969	-1.55624	2.94087	0.00638068	0.0862695	91.0584	324.879
cds811	NC_20059.1	856934	857527	206.855	-1.07415	2.10549	0.0607937	0.329031	121.428	292.283
cds812	NC_20059.1	857531	858022	132.309	-0.989864	1.986	0.0446108	0.280468	84.1799	180.438
cds813	NC_20059.1	858144	858908	110.599	-0.251038	1.19006	0.563257	0.806835	100.103	121.094
cds814	NC_20059.1	858912	859589	139.867	-0.726466	1.65458	0.110991	0.43985	102.306	177.428
cds815	NC_20059.1	859678	860835	254.483	-0.693475	1.61717	0.180224	0.550299	186.376	322.59
cds816	NC_20059.1	861038	861595	56.6327	-0.2348	1.17674	0.660157	0.860901	51.0182	62.2471
cds817	NC_20059.1	861873	862181	669.287	-0.503109	1.41726	0.490878	0.770834	501.685	836.889
cds818	NC_20059.1	862213	862767	229.576	0.403611	-1.32281	0.538681	0.796491	270.648	188.505
cds819	NC_20059.1	862767	863669	138.934	0.587476	-1.50262	0.224014	0.577439	170.12	107.748
cds820	NC_20059.1	863689	865593	838.912	-0.28627	1.21948	0.657854	0.859373	733.469	944.355
cds821	NC_20059.1	865670	866686	1950	-0.898361	1.86395	0.174146	0.540668	1200.48	2699.53
cds822	NC_20059.1	866795	867025	31.4276	-0.360762	1.2841	0.580072	0.817606	26.3075	36.5476
cds823	NC_20059.1	867034	867810	42.1807	0.00659124	-1.00458	0.991736	0.996969	42.4525	41.909
cds824	NC_20059.1	867940	868779	1001.21	-1.28911	2.44378	0.0531527	0.305737	473.491	1528.92
cds825	NC_20059.1	868796	868987	321.23	-0.52868	1.44261	0.396682	0.709547	249.402	393.058
cds826	NC_20059.1	869428	869712	444.832	-0.874983	1.83399	0.172743	0.538564	281.712	607.952
cds827	NC_20059.1	869832	870791	95.2354	0.0766685	-1.05458	0.863477	0.952084	98.6539	91.8169
cds828	NC_20059.1	870920	871471	89.232	0.584287	-1.4993	0.258907	0.607944	108.776	69.6875
cds829	NC_20059.1	871556	872815	124.943	0.0708949	-1.05037	0.881791	0.959979	128.528	121.357
cds830	NC_20059.1	872908	874848	75.9561	1.01724	-2.02404	0.0571842	0.319354	105.538	46.3747
cds831	NC_20059.1	874934	877162	113.609	0.157081	-1.11503	0.733985	0.899	120.646	106.572
cds832	NC_20059.1	877177	877671	22.7073	0.624781	-1.54198	0.39221	0.707472	29.6161	15.7986
cds833	NC_20059.1	877745	879562	55.8069	1.24178	-2.36489	0.038444	0.255912	82.477	29.1367
cds834	NC_20059.1	879925	880353	22.0712	1.56091	-2.95041	0.0338244	0.238401	36.7242	7.41827
cds835	NC_20059.1	880466	881734	72.2859	0.0379334	-1.02664	0.940414	0.978223	72.9529	71.619
cds836	NC_20059.1	881981	884290	175.826	-0.0124888	1.00869	0.979975	0.99259	174.981	176.671
cds837	NC_20059.1	884435	885694	238.485	-0.267948	1.20409	0.639639	0.851452	212.903	264.066
cds838	NC_20059.1	885779	886213	28.3423	0.689899	-1.61317	0.305912	0.642564	36.9123	19.7722
cds839	NC_20059.1	886482	887291	52.1169	0.369743	-1.29212	0.536608	0.795485	60.3417	43.8921
cds840	NC_20059.1	887366	888328	44.5615	-0.314266	1.24338	0.621604	0.843155	38.3048	50.8183
cds841	NC_20059.1	888403	888969	47.4327	1.65039	-3.13918	0.00502095	0.0727344	75.5853	19.2801
cds842	NC_20059.1	889288	891804	157.403	1.12644	-2.1832	0.0103021	0.112058	220.983	93.8221
cds843	NC_20059.1	892024	894981	225.77	1.09922	-2.1424	0.0616977	0.330464	323.405	128.136
cds844	NC_20059.1	895282	895833	46.3109	0.693824	-1.61757	0.270552	0.618082	59.5188	33.103
cds845	NC_20059.1	895903	897333	98.8998	0.0504293	-1.03557	0.913105	0.969057	101.099	96.7009
cds846	NC_20059.1	897364	898338	62.5322	0.516642	-1.43062	0.335888	0.664693	75.2008	49.8636
cds847	NC_20059.1	898397	899014	50.7395	1.2981	-2.45905	0.0221996	0.182682	75.2949	26.1842
cds848	NC_20059.1	899665	900909	830.276	1.20748	-2.30934	0.107029	0.433999	1305.88	354.668
cds849	NC_20059.1	900912	902000	544.474	1.37433	-2.59247	0.0599359	0.327251	875.092	213.856
cds850	NC_20059.1	902110	903081	223.518	1.50261	-2.83355	0.021546	0.180468	355.331	91.7062
cds851	NC_20059.1	903366	903836	867.229	-1.75743	3.38095	0.00835491	0.0999792	291.694	1442.76
cds852	NC_20059.1	904005	905006	115.801	-1.278	2.42503	0.00463656	0.0689126	62.5977	169.004
cds853	NC_20059.1	905296	907107	1511.42	-1.05832	2.08251	0.120246	0.455543	822.842	2200
cds854	NC_20059.1	907197	907949	258.189	-0.2237	1.16772	0.702812	0.883637	233.513	282.864
cds855	NC_20059.1	907954	909204	95.1078	-0.0270138	1.0189	0.960677	0.984454	93.3892	96.8263
cds856	NC_20059.1	909201	909941	54.2579	0.579812	-1.49465	0.365246	0.686078	67.532	40.9838
cds857	NC_20059.1	910053	911060	122.226	-0.765409	1.69985	0.0631505	0.333637	87.861	156.591
cds858	NC_20059.1	911286	913229	108.064	1.4652	-2.76102	0.000838584	0.021652	162.783	53.3452
cds859	NC_20059.1	913291	913635	70.2114	-0.734399	1.6637	0.12954	0.471579	51.059	89.3638
cds860	NC_20059.1	913561	914598	197.363	-0.769956	1.70522	0.12786	0.468996	139.824	254.901
cds861	NC_20059.1	914756	916672	382.848	-0.248125	1.18766	0.666563	0.863507	344.085	421.612
cds862	NC_20059.1	916798	917721	228.45	-0.169999	1.12506	0.743608	0.904427	213.502	243.398
cds863	NC_20059.1	917806	918057	97.4932	-0.1021	1.07333	0.837945	0.940743	94.2233	100.763
cds864	NC_20059.1	918060	919001	136.631	-0.213493	1.15949	0.613462	0.838521	126.124	147.138
cds865	NC_20059.1	919209	919571	172.682	0.753983	-1.68644	0.198491	0.568929	225.195	120.169
cds866	NC_20059.1	919580	920137	64.2871	0.425666	-1.34319	0.399151	0.70989	75.266	53.3083
cds867	NC_20059.1	920166	920768	15.121	0.102879	-1.07391	0.894724	0.962702	15.9198	14.3223
cds868	NC_20059.1	920768	921445	20.9871	0.259644	-1.19718	0.736285	0.899993	24.244	17.7301
cds869	NC_20059.1	921526	922743	306.017	-0.573039	1.48765	0.354535	0.675979	232.573	379.461
cds870	NC_20059.1	922817	923875	118.195	0.248775	-1.1882	0.554218	0.80305	129.752	106.639
cds871	NC_20059.1	924031	924498	64.5408	0.125541	-1.09092	0.814683	0.934312	68.3623	60.7192
cds872	NC_20059.1	924620	925723	203.937	-1.2147	2.32093	0.0181595	0.165943	113.349	294.524
cds873	NC_20059.1	925734	926831	118.909	0.445745	-1.36202	0.301496	0.639294	138.56	99.2573
cds874	NC_20059.1	927140	927400	74.9983	0.317753	-1.24639	0.557198	0.804216	85.3628	64.6338
cds875	NC_20059.1	927536	929074	333.166	1.06912	-2.09816	0.0902007	0.401796	478.093	188.24
cds876	NC_20059.1	929121	929717	44.4396	0.28678	-1.21991	0.646448	0.855712	49.9005	38.9786
cds877	NC_20059.1	929735	930553	154.99	-0.98377	1.97763	0.0346307	0.240844	99.3175	210.662
cds878	NC_20059.1	930675	931853	69.8563	0.587561	-1.5027	0.268192	0.615077	85.9122	53.8004
cds879	NC_20059.1	932152	932610	69.0319	1.51455	-2.8571	0.0054869	0.0775194	107.503	30.5614
cds880	NC_20059.1	932675	933295	189.731	0.137011	-1.09962	0.783315	0.920395	200.116	179.345
cds881	NC_20059.1	933299	934357	192.479	0.259385	-1.19697	0.626427	0.845435	212.437	172.522
cds882	NC_20059.1	934555	935892	230.415	0.385888	-1.30666	0.489707	0.770363	267.046	193.783
cds883	NC_20059.1	936001	936306	160.086	-0.236613	1.17822	0.660452	0.861108	145.122	175.049
cds884	NC_20059.1	936325	937740	2391.01	-1.32627	2.50753	0.0507605	0.299654	1083.29	3698.73
cds885	NC_20059.1	937804	938508	175.593	-0.815151	1.75948	0.0858451	0.392801	122.66	228.525
cds886	NC_20059.1	938765	939655	2004.01	-0.62458	1.54176	0.330787	0.660964	1466.1	2541.92
cds887	NC_20059.1	939669	941363	2243.7	-0.785006	1.7231	0.227155	0.580302	1490.87	2996.53
cds888	NC_20059.1	941422	942381	463.96	-0.598701	1.51435	0.321737	0.653135	349.129	578.79
cds889	NC_20059.1	942378	942518	99.4744	-0.167211	1.12289	0.703031	0.883637	93.7937	105.155
cds890	NC_20059.1	942579	943139	211.51	0.835492	-1.78447	0.119662	0.455314	280.349	142.672
cds891	NC_20059.1	943173	944081	323.007	0.376582	-1.29826	0.500783	0.774749	372.325	273.689
cds892	NC_20059.1	944253	944870	100.372	0.710254	-1.63609	0.0999829	0.422249	127.193	73.5504
cds893	NC_20059.1	944948	945307	81.6189	0.538295	-1.45226	0.253803	0.606318	98.5228	64.7149
cds894	NC_20059.1	945566	946216	42.1773	0.505778	-1.41989	0.420472	0.725424	50.7153	33.6393
cds895	NC_20059.1	946368	946787	51.6379	0.243924	-1.18421	0.654324	0.858709	56.8569	46.419
cds896	NC_20059.1	946801	947541	71.0625	0.669082	-1.59006	0.181514	0.552826	89.8304	52.2946
cds897	NC_20059.1	947704	948711	222.236	-0.998756	1.99828	0.0656835	0.340696	138.019	306.452
cds898	NC_20059.1	948745	949710	122.74	0.577399	-1.49216	0.257314	0.607944	151.268	94.2109
cds899	NC_20059.1	949707	950147	56.1927	0.997437	-1.99645	0.082887	0.386581	78.8568	33.5287
cds900	NC_20059.1	950229	950729	91.844	0.73846	-1.66839	0.144916	0.494954	118.533	65.1554
cds901	NC_20059.1	950780	951463	100.463	1.1036	-2.1489	0.0235946	0.190913	142.249	58.677
cds902	NC_20059.1	951586	952476	68.7632	1.05311	-2.075	0.0491203	0.295521	96.0504	41.4759
cds903	NC_20059.1	952588	953196	24.2198	1.54781	-2.92373	0.0422824	0.270978	41.5355	6.90404
cds904	NC_20059.1	953297	954196	35.9424	1.06343	-2.0899	0.128499	0.470159	52.6195	19.2654
cds905	NC_20059.1	954321	954629	30.6771	0.0880299	-1.06292	0.896815	0.963524	32.2691	29.0851
cds906	NC_20059.1	954679	955581	38.9119	1.02201	-2.03075	0.117417	0.450673	55.6207	22.2032
cds907	NC_20059.1	955601	956473	26.8174	0.528648	-1.44258	0.420996	0.725548	46.2239	7.4109
cds908	NC_20059.1	956470	957252	20.9386	1.0919	-2.13154	0.153567	0.508411	32.4906	9.38664
cds909	NC_20059.1	957595	958083	43.2427	1.51392	-2.85585	0.0203883	0.175562	68.7111	17.7743
cds910	NC_20059.1	958005	958541	104.777	1.93312	-3.81879	4.15601e-05	0.00266096	171.537	38.0165
cds911	NC_20059.1	958766	959374	234.744	1.42042	-2.67664	0.0268061	0.208577	365.215	104.274
cds912	NC_20059.1	959493	959978	77.5413	-0.722399	1.64992	0.117116	0.450016	56.7873	98.2952
cds913	NC_20059.1	960061	960888	71.2813	0.0849372	-1.06064	0.871903	0.956325	73.4484	69.1142
cds914	NC_20059.1	961029	961634	392.406	-0.522359	1.4363	0.404416	0.713601	305.431	479.381
cds915	NC_20059.1	961730	961921	717.732	-0.875417	1.83454	0.187886	0.562112	447.372	988.092
cds916	NC_20059.1	961981	963111	167.072	-0.030004	1.02101	0.949776	0.98066	165.845	168.298
cds917	NC_20059.1	963119	966031	291.637	0.170377	-1.12535	0.750188	0.906309	311.693	271.58
cds918	NC_20059.1	966028	966642	110.579	0.186042	-1.13764	0.663372	0.8621	118.381	102.776
cds919	NC_20059.1	966693	967991	520.756	-0.153437	1.11222	0.808971	0.932356	486.164	555.347
cds920	NC_20059.1	968012	969409	286.388	-0.341229	1.26684	0.538088	0.796189	247.285	325.491
cds921	NC_20059.1	969723	970343	173.834	-0.202182	1.15044	0.704696	0.884533	160.641	187.027
cds922	NC_20059.1	970489	971181	81.4648	-1.24208	2.3654	0.0145853	0.142721	44.5693	118.36
cds923	NC_20059.1	971412	972080	26.9642	1.03069	-2.043	0.153993	0.509014	39.5987	14.3297
cds924	NC_20059.1	972345	972935	50.0036	-0.0041172	1.00286	0.994122	0.997749	49.5851	50.4221
cds925	NC_20059.1	972932	973357	38.0756	0.667857	-1.58871	0.288734	0.633527	48.9829	27.1684
cds926	NC_20059.1	973354	974079	152.381	0.977274	-1.96874	0.0730038	0.361398	209.308	95.4534
cds927	NC_20059.1	974152	974481	35.0585	1.64213	-3.12127	0.0195621	0.17153	58.27	11.8471
cds928	NC_20059.1	974478	974825	29.9624	0.121509	-1.08787	0.861495	0.951963	31.2211	28.7037
cds929	NC_20059.1	974983	976113	224.308	0.37113	-1.29337	0.520057	0.785494	259.151	189.465
cds930	NC_20059.1	976288	976653	92.9025	-0.184577	1.13648	0.711879	0.888541	87.0989	98.7062
cds931	NC_20059.1	976658	977272	82.931	-0.409575	1.32829	0.379891	0.698356	70.5858	95.2763
cds932	NC_20059.1	977269	978381	77.3708	0.517012	-1.43099	0.297466	0.638039	92.5167	62.225
cds933	NC_20059.1	978414	978980	228.401	-0.213426	1.15944	0.687358	0.875489	209.341	247.46
cds934	NC_20059.1	979165	979320	104.345	0.237239	-1.17873	0.637862	0.850362	114.913	93.7779
cds935	NC_20059.1	979777	980466	239.023	-0.848381	1.80048	0.151065	0.504113	158.27	319.776
cds936	NC_20059.1	980653	984114	234.031	0.570086	-1.48461	0.296599	0.638039	286.882	181.181
cds937	NC_20059.1	984254	985579	241.7	0.102462	-1.0736	0.85584	0.949139	252.481	230.919
cds938	NC_20059.1	985748	988414	574.27	-1.53137	2.89061	0.00995823	0.11022	248.736	899.804
cds939	NC_20059.1	988440	988721	127.011	-0.629416	1.54694	0.181796	0.552951	97.4007	156.62
cds940	NC_20059.1	988813	989229	325.46	-0.596174	1.5117	0.29985	0.638039	247.154	403.766
cds941	NC_20059.1	989471	990403	53.4464	0.425774	-1.34329	0.455652	0.751096	62.4422	44.4506
cds942	NC_20059.1	990629	991537	86.8883	0.13732	-1.09986	0.754563	0.908532	91.2799	82.4967
cds943	NC_20059.1	991534	991836	77.9709	-0.409164	1.32792	0.41536	0.72277	65.4389	90.5029
cds944	NC_20059.1	992095	992475	41.0154	0.211186	-1.15764	0.726659	0.895259	44.4915	37.5392
cds945	NC_20059.1	992656	993069	150.538	-0.894958	1.85956	0.0945613	0.411994	99.6894	201.386
cds946	NC_20059.1	993890	994600	329.522	-0.136695	1.09938	0.822035	0.937029	310.717	348.327
cds947	NC_20059.1	994638	995135	90.3243	-0.0587436	1.04156	0.904648	0.965722	88.7654	91.8833
cds948	NC_20059.1	995317	995766	1675.98	-1.02464	2.03446	0.139546	0.486054	921.501	2430.46
cds949	NC_20059.1	995763	996290	2714.01	-0.859277	1.81413	0.222615	0.577211	1649.32	3778.69
cds950	NC_20059.1	996287	996703	572.679	-0.525911	1.43984	0.431943	0.734776	438.274	707.084
cds951	NC_20059.1	996733	997791	101.007	-0.354435	1.27848	0.433892	0.736606	86.944	115.071
cds952	NC_20059.1	998233	999294	182.869	1.86658	-3.64666	0.000272697	0.00969794	298.107	67.6306
cds953	NC_20059.1	999716	1000057	185.602	0.263669	-1.20053	0.647772	0.855712	206.233	164.971
cds954	NC_20059.1	1002001	1002936	65.9625	-0.543058	1.45706	0.373161	0.691239	50.4494	81.4756
cds955	NC_20059.1	1003102	1004160	131.107	-0.504575	1.41871	0.22042	0.577026	106.651	155.562
cds956	NC_20059.1	1004269	1005759	82.0177	0.0373097	-1.0262	0.942393	0.97879	82.4933	81.542
cds957	NC_20059.1	1005761	1006714	58.7269	0.241347	-1.1821	0.662115	0.861668	64.1087	53.3452
cds958	NC_20059.1	1006841	1007782	109.08	-0.631363	1.54903	0.203918	0.574948	81.6416	136.518
cds959	NC_20059.1	1008072	1008518	142.143	-0.761712	1.6955	0.094926	0.412942	102.531	181.754
cds960	NC_20059.1	1008576	1009937	145.277	-0.381582	1.30277	0.385013	0.701827	124.143	166.411
cds961	NC_20059.1	1010132	1010404	398.269	-0.291547	1.22395	0.649783	0.856767	347.572	448.967
cds962	NC_20059.1	1010401	1010700	246.783	-0.241334	1.18209	0.683597	0.873177	222.316	271.251
cds963	NC_20059.1	1010713	1012362	363.564	-1.18337	2.27106	0.0418395	0.269513	198.511	528.617
cds964	NC_20059.1	1012531	1014000	539.83	-2.24392	4.73683	0.000492523	0.0148158	129.618	950.041
cds965	NC_20059.1	1013997	1014611	195.906	-2.50533	5.67779	2.47662e-05	0.00185363	41.6992	350.113
cds966	NC_20059.1	1014766	1015314	73.7771	0.798865	-1.73973	0.146369	0.49648	96.6105	50.9437
cds967	NC_20059.1	1015548	1015799	146.167	-0.963673	1.95027	0.0610455	0.329312	93.65	198.684
cds968	NC_20059.1	1016004	1017809	109.594	-0.242579	1.18311	0.568998	0.810037	99.1457	120.043
cds969	NC_20059.1	1017889	1018887	795.762	-0.946186	1.92677	0.131408	0.47402	486.869	1104.65
cds970	NC_20059.1	1018868	1020292	225.1	0.0114257	-1.00795	0.981896	0.993431	225.942	224.258
cds971	NC_20059.1	1020394	1021020	69.1706	-0.196031	1.14554	0.706803	0.885546	63.2406	75.1005
cds972	NC_20059.1	1021121	1022128	119.316	-0.798262	1.73901	0.0561352	0.314828	84.5976	154.034
cds973	NC_20059.1	1022141	1022629	79.7911	-0.856981	1.81124	0.0661423	0.341409	54.9119	104.67
cds974	NC_20059.1	1022710	1023465	43.3274	0.111752	-1.08054	0.864646	0.952084	45.1714	41.4833
cds975	NC_20059.1	1023593	1023949	18.9633	0.26275	-1.19976	0.73718	0.900088	22.1354	15.7912
cds976	NC_20059.1	1024104	1024724	67.5089	-0.0764522	1.05442	0.876137	0.958297	65.3819	69.6358
cds977	NC_20059.1	1024729	1025085	42.3883	0.0352921	-1.02476	0.952688	0.982377	43.308	41.4685
cds978	NC_20059.1	1025112	1025297	50.5026	-0.273127	1.20842	0.62584	0.845253	45.1996	55.8056
cds979	NC_20059.1	1025310	1026344	167.657	-0.773783	1.70975	0.121674	0.457789	118.164	217.15
cds980	NC_20059.1	1026351	1027010	49.6667	-0.0198353	1.01384	0.973183	0.989232	48.9629	50.3705
cds981	NC_20059.1	1027311	1030793	3351.17	-0.146098	1.10657	0.825016	0.937705	3130.98	3571.36
cds982	NC_20059.1	1030880	1032043	591.697	0.706205	-1.63151	0.241644	0.592982	763.293	420.101
cds983	NC_20059.1	1032070	1033686	643.971	0.804723	-1.74681	0.182186	0.553067	855.149	432.792
cds984	NC_20059.1	1033697	1034080	519.515	0.694203	-1.61799	0.255789	0.607305	669.08	369.949
cds985	NC_20059.1	1034090	1036078	594.642	0.781549	-1.71898	0.206141	0.574948	787.068	402.216
cds986	NC_20059.1	1036075	1036944	207.369	0.991628	-1.98843	0.0544498	0.309287	284.787	129.951
cds987	NC_20059.1	1036941	1037729	222.305	0.914545	-1.88497	0.0831793	0.387607	299.786	144.825
cds988	NC_20059.1	1037779	1039149	95.0043	1.69238	-3.23189	0.000179306	0.00704562	149.017	40.9912
cds989	NC_20059.1	1039400	1040410	78.9336	0.751785	-1.68388	0.101159	0.423313	101.07	56.7972
cds990	NC_20059.1	1040407	1042047	78.3632	0.701971	-1.62673	0.131159	0.47402	98.9449	57.7814
cds991	NC_20059.1	1042137	1043120	98.2276	0.0973959	-1.06984	0.820198	0.936369	102.163	94.2921
cds992	NC_20059.1	1043180	1045312	154.903	0.420098	-1.33802	0.332079	0.662153	179.444	130.362
cds993	NC_20059.1	1045582	1046916	141.624	0.38793	-1.30851	0.368811	0.688349	161.661	121.586
cds994	NC_20059.1	1046947	1047891	76.2987	1.37675	-2.59683	0.00501116	0.0727344	113.038	39.5592
cds995	NC_20059.1	1048053	1048784	223.391	-0.133342	1.09683	0.812186	0.932964	211.978	234.804
cds996	NC_20059.1	1049063	1049485	132.893	-0.79547	1.73564	0.0898301	0.401796	93.7567	172.03
cds997	NC_20059.1	1049617	1050000	224.991	-0.867843	1.82493	0.153502	0.508411	146.039	303.943
cds998	NC_20059.1	1049960	1050730	236.921	-0.340638	1.26632	0.543016	0.798209	204.538	269.304
cds999	NC_20059.1	1050717	1051121	71.2544	-0.420051	1.33797	0.387917	0.704438	59.461	83.0478
cds1000	NC_20059.1	1051234	1051959	1592.23	-0.699197	1.6236	0.325301	0.657188	1069.29	2115.18
cds1001	NC_20059.1	1052180	1052956	689.948	-0.561949	1.47626	0.409093	0.718227	514.571	865.325
cds1002	NC_20059.1	1053117	1054631	542.685	-1.05148	2.07265	0.0819403	0.383588	316.049	769.321
cds1003	NC_20059.1	1054960	1055355	700.789	-0.575705	1.49041	0.370246	0.689089	526.937	874.641
cds1004	NC_20059.1	1055494	1057014	253.924	-0.195635	1.14523	0.719552	0.891745	234.47	273.379
cds1005	NC_20059.1	1057187	1057957	81.4164	-0.409909	1.3286	0.43075	0.73428	67.372	95.4608
cds1006	NC_20059.1	1058015	1059055	174.962	-0.692161	1.6157	0.150046	0.502782	128.545	221.38
cds1007	NC_20059.1	1059362	1060249	299.402	-1.21458	2.32073	0.0260567	0.20439	163.581	435.223
cds1008	NC_20059.1	1060293	1060976	58.6815	0.393931	-1.31397	0.544434	0.7993	68.4615	48.9016
cds1009	NC_20059.1	1061083	1061694	123.415	-1.08009	2.11416	0.0102537	0.111951	75.3808	171.45
cds1010	NC_20059.1	1061758	1062990	89.5776	-0.301885	1.23275	0.54153	0.797259	78.3701	100.785
cds1011	NC_20059.1	1062987	1063673	39.7711	0.194452	-1.14429	0.76569	0.914573	43.0094	36.5329
cds1012	NC_20059.1	1063782	1064597	45.3859	0.63823	-1.55642	0.31395	0.647573	57.713	33.0587
cds1013	NC_20059.1	1064773	1065117	29.155	0.0974712	-1.0699	0.888007	0.959979	30.1279	28.1821
cds1014	NC_20059.1	1065122	1065772	120.995	-0.470968	1.38604	0.320302	0.652204	99.6487	142.342
cds1015	NC_20059.1	1066045	1066647	1312.37	-0.477471	1.3923	0.498134	0.773658	1015.84	1608.9
cds1016	NC_20059.1	1066772	1067614	78.0744	0.245586	-1.18557	0.624108	0.844184	86.1167	70.032
cds1017	NC_20059.1	1067698	1068396	123.626	-0.132903	1.0965	0.780317	0.918202	117.19	130.062
cds1018	NC_20059.1	1068525	1069160	75.5651	0.584364	-1.49938	0.229496	0.581947	92.8642	58.2661
cds1019	NC_20059.1	1069311	1069754	130.857	-0.324358	1.25211	0.553637	0.803044	114.872	146.843
cds1020	NC_20059.1	1069907	1070821	61.3273	0.557767	-1.47199	0.301958	0.640058	74.7668	47.8879
cds1021	NC_20059.1	1070825	1071604	47.7838	-0.547831	1.46189	0.347614	0.66972	36.802	58.7656
cds1022	NC_20059.1	1071704	1072330	108.793	0.605769	-1.52179	0.15235	0.50625	133.658	83.9287
cds1023	NC_20059.1	1072429	1072875	24.5726	0.118158	-1.08535	0.86584	0.952412	25.9431	23.2021
cds1024	NC_20059.1	1073117	1073530	840.156	-1.5888	3.00799	0.0128135	0.130481	333.623	1346.69
cds1025	NC_20059.1	1073720	1073992	58.4485	-1.27714	2.42358	0.015438	0.14773	30.8893	86.0077
cds1026	NC_20059.1	1074026	1075021	119.174	-0.720673	1.64795	0.0791686	0.376852	87.7217	150.627
cds1027	NC_20059.1	1075107	1076108	125.575	0.144751	-1.10554	0.74458	0.904626	133.142	118.008
cds1028	NC_20059.1	1076192	1076728	59.6314	0.959355	-1.94444	0.0862791	0.393324	82.2305	37.0323
cds1029	NC_20059.1	1076802	1078307	671.359	-0.226365	1.16988	0.733223	0.898766	602.911	739.807
cds1030	NC_20059.1	1078377	1078904	190.607	-0.0900892	1.06444	0.874365	0.957968	184.278	196.935
cds1031	NC_20059.1	1078926	1081019	645.349	0.160181	-1.11743	0.810696	0.932964	692.888	597.81
cds1032	NC_20059.1	1081303	1081692	70.4921	0.135599	-1.09855	0.817882	0.935254	75.4253	65.5589
cds1033	NC_20059.1	1081768	1082100	134.8	-0.285768	1.21906	0.611951	0.838521	120.178	149.421
cds1034	NC_20059.1	1082104	1083015	262.003	0.0506474	-1.03573	0.935747	0.976596	268.343	255.664
cds1035	NC_20059.1	1083279	1084058	63.0331	-0.296487	1.22815	0.580929	0.818168	55.4977	70.5684
cds1036	NC_20059.1	1084133	1085302	149.281	0.115158	-1.08309	0.803343	0.929856	155.683	142.879
cds1037	NC_20059.1	1085404	1086270	167.451	0.100983	-1.0725	0.831549	0.93849	173.727	161.175
cds1038	NC_20059.1	1086594	1087262	117.363	-1.11313	2.16315	0.0124649	0.127841	69.6362	165.089
cds1039	NC_20059.1	1087237	1087752	36.5318	-0.0675644	1.04795	0.916945	0.97091	34.9881	38.0756
cds1040	NC_20059.1	1088112	1090508	84.9863	0.736557	-1.66619	0.21768	0.575681	110.23	59.7424
cds1041	NC_20059.1	1090505	1090924	13.2174	0.395977	-1.31583	0.612947	0.838521	16.5708	9.86398
cds1042	NC_20059.1	1090924	1091301	23.8001	0.158053	-1.11578	0.827478	0.938085	25.3454	22.2548
cds1043	NC_20059.1	1091369	1092865	63.0807	0.643447	-1.56206	0.227868	0.58114	78.7508	47.4105
cds1044	NC_20059.1	1092862	1093335	26.5832	0.364989	-1.28787	0.602903	0.833468	30.9263	22.2401
cds1045	NC_20059.1	1093332	1093706	25.3483	0.771317	-1.70683	0.279791	0.626218	34.3985	16.2981
cds1046	NC_20059.1	1093706	1094071	25.1703	0.500525	-1.41473	0.472661	0.761793	31.09	19.2506
cds1047	NC_20059.1	1094605	1095036	215.563	-0.16684	1.1226	0.77798	0.91812	201.361	229.765
cds1048	NC_20059.1	1095109	1095531	386.679	-0.835858	1.78492	0.190137	0.562801	251.216	522.143
cds1049	NC_20059.1	1095662	1096126	172.158	0.185193	-1.13697	0.728488	0.896436	185.191	159.125
cds1050	NC_20059.1	1096621	1098132	112.447	0.415469	-1.33373	0.368113	0.688184	130.117	94.7768
cds1051	NC_20059.1	1098104	1099129	89.3599	0.879805	-1.84013	0.0851765	0.391737	119.529	59.1912
cds1052	NC_20059.1	1099224	1099583	41.6807	-0.716495	1.64319	0.223239	0.577211	29.5094	53.852
cds1053	NC_20059.1	1099591	1100610	163.396	0.0295913	-1.02072	0.948946	0.980153	165.89	160.902
cds1054	NC_20059.1	1101041	1101247	197.647	0.307289	-1.23738	0.607865	0.83643	223.233	172.06
cds1055	NC_20059.1	1101772	1101939	175.514	-0.955923	1.93982	0.0758232	0.369655	111.875	239.154
cds1056	NC_20059.1	1102137	1102685	42.6272	0.185169	-1.13695	0.753981	0.908447	45.7321	39.5223
cds1057	NC_20059.1	1102678	1103265	53.8185	-0.0807791	1.05759	0.881826	0.959979	51.8167	55.8204
cds1058	NC_20059.1	1103481	1105598	681.498	-0.703358	1.62829	0.25928	0.607944	480.907	882.088
cds1059	NC_20059.1	1105858	1106352	160.431	-0.80349	1.74532	0.10256	0.425048	112.424	208.438
cds1060	NC_20059.1	1106330	1106689	94.1971	-0.40745	1.32634	0.365576	0.686288	79.6471	108.747
cds1061	NC_20059.1	1106819	1107127	21.9071	0.326312	-1.2538	0.657377	0.859373	25.5624	18.2517
cds1062	NC_20059.1	1107694	1107948	274.316	-1.72288	3.30095	0.00275361	0.0490423	106.99	441.642
cds1063	NC_20059.1	1108072	1108743	306.503	-0.529007	1.44294	0.379492	0.697826	239.501	373.505
cds1064	NC_20059.1	1108706	1110130	245.061	-0.782021	1.71954	0.14489	0.494954	170.947	319.175
cds1065	NC_20059.1	1110222	1110653	56.2657	-0.261596	1.1988	0.630974	0.847561	50.8501	61.6812
cds1066	NC_20059.1	1110749	1111891	164.185	-1.39744	2.63435	0.00205224	0.0408915	84.0162	244.353
cds1067	NC_20059.1	1111888	1112337	71.8729	-1.15075	2.2203	0.0234927	0.190333	41.0808	102.665
cds1068	NC_20059.1	1112334	1114322	224.451	-0.653835	1.57334	0.244373	0.597578	165.49	283.413
cds1069	NC_20059.1	1114319	1114825	38.4985	0.0940765	-1.06738	0.883573	0.959979	39.9794	37.0176
cds1070	NC_20059.1	1114994	1116547	6879.3	-2.16627	4.48862	0.00176173	0.0366756	1556.76	12201.8
cds1071	NC_20059.1	1116733	1117410	454.295	-1.52819	2.88424	0.0186097	0.167565	186.068	722.523
cds1072	NC_20059.1	1117407	1118822	186.174	-0.741964	1.67245	0.126874	0.467011	134.473	237.875
cds1073	NC_20059.1	1118976	1121936	169.107	0.127273	-1.09223	0.785888	0.920947	177.254	160.961
cds1074	NC_20059.1	1121937	1124252	399.735	0.243224	-1.18363	0.693402	0.878738	441.833	357.637
cds1075	NC_20059.1	1124482	1127130	230.623	-0.174956	1.12893	0.7347	0.899	214.976	246.27
cds1076	NC_20059.1	1127600	1128457	85.2629	-0.158639	1.11623	0.719244	0.891745	80.1262	90.3996
cds1077	NC_20059.1	1128467	1128622	68.3826	-3.22955	9.37973	6.28519e-10	4.39055e-07	9.34788	127.417
cds1078	NC_20059.1	1128683	1128811	320.715	-4.60359	24.3119	4.86572e-16	3.05908e-12	13.9215	627.508
cds1079	NC_20059.1	1129015	1129902	114.061	0.347905	-1.27271	0.504048	0.776132	129.393	98.7283
cds1080	NC_20059.1	1129957	1131246	51.144	0.476595	-1.39146	0.474709	0.762984	61.8037	40.4844
cds1081	NC_20059.1	1131464	1134583	270.226	-1.02998	2.042	0.0850445	0.391737	159.819	380.633
cds1082	NC_20059.1	1134580	1135815	198.585	-1.68871	3.22369	0.000834793	0.021652	83.3733	313.797
cds1083	NC_20059.1	1136240	1137028	68.3609	0.671027	-1.59221	0.243754	0.596297	86.8951	49.8267
cds1084	NC_20059.1	1137320	1138984	343.937	-0.572247	1.48684	0.325886	0.657946	263.227	424.648
cds1085	NC_20059.1	1138991	1139518	35.9912	0.4567	-1.3724	0.485159	0.76826	42.8087	29.1736
cds1086	NC_20059.1	1139603	1140523	68.3068	0.500423	-1.41463	0.334972	0.664281	81.2853	55.3283
cds1087	NC_20059.1	1140662	1141135	34.2464	0.300647	-1.2317	0.655703	0.859373	38.8862	29.6067
cds1088	NC_20059.1	1141202	1142575	208.246	-0.782537	1.72015	0.127295	0.468012	146.351	270.141
cds1089	NC_20059.1	1142930	1143943	186.881	-0.748492	1.68004	0.131175	0.47402	134.366	239.395
cds1090	NC_20059.1	1144048	1144452	139.731	-0.581424	1.49632	0.24546	0.598343	108.96	170.502
cds1091	NC_20059.1	1144417	1145634	127.705	0.0650476	-1.04612	0.882461	0.959979	131.467	123.943
cds1092	NC_20059.1	1145952	1146899	272.194	-1.4659	2.76236	0.00655754	0.0869282	128.483	415.906
cds1093	NC_20059.1	1146905	1148245	89.2294	-0.558291	1.47252	0.242596	0.594852	69.8369	108.622
cds1094	NC_20059.1	1148535	1149902	73.2286	0.274262	-1.20938	0.614147	0.83865	81.3386	65.1185
cds1095	NC_20059.1	1149903	1150517	47.5424	-0.110157	1.07935	0.85865	0.951111	45.2655	49.8193
cds1096	NC_20059.1	1150568	1151590	92.3566	-0.334906	1.2613	0.447889	0.746177	81.0639	103.649
cds1097	NC_20059.1	1151735	1152652	54.1095	0.532558	-1.44649	0.365471	0.686288	65.7588	42.4601
cds1098	NC_20059.1	1152668	1153915	105.861	-0.181303	1.13391	0.683525	0.873177	99.1124	112.61
cds1099	NC_20059.1	1153920	1154300	73.1458	-0.0348202	1.02443	0.945907	0.979162	72.7189	73.5726
cds1100	NC_20059.1	1154318	1154680	79.9652	0.340543	-1.26623	0.480772	0.766188	90.7718	69.1585
cds1101	NC_20059.1	1154691	1155050	78.2785	-0.158891	1.11643	0.732391	0.898766	73.5462	83.0109
cds1102	NC_20059.1	1155453	1155779	85.9959	0.340527	-1.26622	0.526229	0.790369	98.4488	73.5431
cds1103	NC_20059.1	1155821	1157323	729.33	-0.0127221	1.00886	0.985104	0.99457	725.402	733.258
cds1104	NC_20059.1	1157443	1157619	278.548	-1.23716	2.35733	0.031266	0.227408	148.103	408.992
cds1105	NC_20059.1	1157824	1158162	200.365	-0.681263	1.60354	0.178986	0.548047	147.547	253.183
cds1106	NC_20059.1	1158628	1158891	65.6001	1.01431	-2.01994	0.0646871	0.337781	91.759	39.4411
cds1107	NC_20059.1	1159022	1160134	80.8303	-0.273881	1.20906	0.56392	0.807386	72.3263	89.3343
cds1108	NC_20059.1	1160313	1160912	55.483	0.255822	-1.19402	0.63471	0.848845	61.0949	49.871
cds1109	NC_20059.1	1161040	1161921	106.486	-0.678365	1.60032	0.101975	0.424621	80.1262	132.845
cds1110	NC_20059.1	1161890	1162798	127.199	-0.354995	1.27898	0.418958	0.725032	110.647	143.752
cds1111	NC_20059.1	1162815	1163207	75.0843	0.965351	-1.95254	0.0537805	0.307871	102.237	47.9322
cds1112	NC_20059.1	1163524	1163958	52.8865	0.258417	-1.19617	0.679807	0.871599	58.3478	47.4253
cds1113	NC_20059.1	1164023	1165390	62.7612	0.277006	-1.21168	0.666546	0.863507	70.2754	55.2471
cds1114	NC_20059.1	1165454	1166251	71.8323	0.711902	-1.63796	0.142327	0.490659	91.3332	52.3315
cds1115	NC_20059.1	1166322	1167239	55.9054	-0.00443458	1.00308	0.993388	0.997749	56.0421	55.7687
cds1116	NC_20059.1	1167307	1169157	133.14	0.0951201	-1.06815	0.828651	0.93849	137.319	128.96
cds1117	NC_20059.1	1169183	1171117	124.423	0.088509	-1.06327	0.846224	0.9433	127.738	121.109
cds1118	NC_20059.1	1171297	1172169	73.7189	-0.766707	1.70138	0.126802	0.467011	51.5219	95.916
cds1119	NC_20059.1	1172404	1173522	91.3884	0.275519	-1.21043	0.566419	0.808233	100.206	82.5704
cds1120	NC_20059.1	1173664	1174881	219.843	-0.498166	1.41242	0.333505	0.663526	177.58	262.105
cds1121	NC_20059.1	1175175	1176089	103.243	0.437637	-1.35438	0.301157	0.639006	120.023	86.4629
cds1122	NC_20059.1	1176209	1176937	36.4743	-0.200019	1.14871	0.760246	0.911976	32.949	39.9996
cds1123	NC_20059.1	1176934	1177254	21.3509	0.148115	-1.10812	0.838391	0.940882	22.9664	19.7353
cds1124	NC_20059.1	1177795	1178844	6391.85	-0.335862	1.26213	0.645673	0.85568	5310.55	7473.15
cds1125	NC_20059.1	1179309	1180376	159.785	-0.224739	1.16857	0.669677	0.865579	146.507	173.064
cds1126	NC_20059.1	1180498	1181391	72.7405	-0.0682652	1.04846	0.887724	0.959979	70.3732	75.1079
cds1127	NC_20059.1	1181468	1183504	511.386	-0.504178	1.41832	0.394583	0.709334	405.217	617.555
cds1128	NC_20059.1	1183737	1184621	200.415	-0.63664	1.5547	0.214549	0.574948	151.674	249.156
cds1129	NC_20059.1	1184754	1185233	355.852	-0.983875	1.97777	0.108524	0.437599	214.701	497.002
cds1130	NC_20059.1	1185512	1186096	426.415	0.424597	-1.3422	0.526728	0.790716	508.175	344.656
cds1131	NC_20059.1	1186408	1186806	354.652	-1.04695	2.06615	0.0874298	0.394838	206.446	502.858
cds1132	NC_20059.1	1186907	1189138	293.779	-0.191039	1.14159	0.723406	0.893749	271.497	316.06
cds1133	NC_20059.1	1189319	1189468	125.685	-1.40698	2.65182	0.00597213	0.0818012	63.0926	188.277
cds1134	NC_20059.1	1189690	1190277	204.897	-1.0257	2.03595	0.0541705	0.308487	125.919	283.875
cds1135	NC_20059.1	1190318	1190722	90.6568	-0.556746	1.47095	0.244848	0.597648	72.2071	109.107
cds1136	NC_20059.1	1190837	1191583	270.855	-0.410571	1.32921	0.477987	0.765437	225.871	315.839
cds1137	NC_20059.1	1191580	1192299	130.966	-0.483307	1.39794	0.28462	0.629317	107.957	153.975
cds1138	NC_20059.1	1192320	1193264	128.703	-0.453668	1.36952	0.289413	0.633753	107.22	150.186
cds1139	NC_20059.1	1193350	1194105	85.9093	0.484462	-1.39906	0.283008	0.627396	101.14	70.6791
cds1140	NC_20059.1	1194436	1194807	117.519	-1.01937	2.02703	0.0225708	0.184112	73.3499	161.689
cds1141	NC_20059.1	1194866	1195633	108.172	0.102584	-1.0737	0.813305	0.933478	112.592	103.753
cds1142	NC_20059.1	1195703	1196383	298.345	0.530328	-1.44426	0.412417	0.720641	367.274	229.415
cds1143	NC_20059.1	1196455	1199700	435.8	0.630461	-1.54806	0.299655	0.638039	549.773	321.828
cds1144	NC_20059.1	1199823	1200671	64.4397	0.232479	-1.17485	0.679617	0.871599	70.0991	58.7803
cds1145	NC_20059.1	1200681	1201334	46.6447	0.789396	-1.72835	0.223462	0.577211	62.1844	31.1051
cds1146	NC_20059.1	1201405	1204152	142.164	0.368737	-1.29122	0.450329	0.747841	161.809	122.518
cds1147	NC_20059.1	1204445	1204783	131.403	0.356074	-1.27994	0.540461	0.797063	151.157	111.648
cds1148	NC_20059.1	1204933	1205445	52.42	-0.813536	1.75751	0.138823	0.485419	35.7332	69.1069
cds1149	NC_20059.1	1205562	1206080	72.8644	0.461431	-1.37691	0.332827	0.663018	85.9938	59.735
cds1150	NC_20059.1	1206077	1206694	128.867	-0.217052	1.16236	0.678238	0.870593	118.426	139.309
cds1151	NC_20059.1	1206691	1207530	431.421	-0.748235	1.67974	0.239093	0.590018	295.338	567.504
cds1152	NC_20059.1	1207708	1208466	580.692	0.943246	-1.92285	0.175102	0.542298	824.992	336.391
cds1153	NC_20059.1	1208483	1208740	1008.8	0.386554	-1.30727	0.556874	0.804216	1182.28	835.325
cds1154	NC_20059.1	1208845	1209351	147.316	0.606233	-1.52228	0.177858	0.546525	181.016	113.617
cds1155	NC_20059.1	1209371	1209790	28.8426	1.05667	-2.08012	0.120514	0.455824	41.8792	15.806
cds1156	NC_20059.1	1209953	1210273	26.0744	-0.314286	1.2434	0.652052	0.858165	22.0206	30.1283
cds1157	NC_20059.1	1210317	1211081	132.176	-1.11484	2.16571	0.00845372	0.100016	80.2122	184.141
cds1158	NC_20059.1	1211157	1211297	156.816	-0.622517	1.53956	0.266887	0.613369	118.79	194.841
cds1159	NC_20059.1	1211621	1212481	101.499	0.180612	-1.13336	0.690446	0.87661	109.197	93.8
cds1160	NC_20059.1	1212604	1213302	108.046	-0.568911	1.4834	0.20439	0.574948	85.8175	130.274
cds1161	NC_20059.1	1213609	1214307	25.9293	0.275154	-1.21012	0.704728	0.884533	29.1043	22.7543
cds1162	NC_20059.1	1214440	1216326	120.214	0.202596	-1.15077	0.693228	0.878738	129.323	111.104
cds1163	NC_20059.1	1216530	1218572	523.44	0.390341	-1.3107	0.532877	0.793302	611.313	435.567
cds1164	NC_20059.1	1218728	1219351	245.379	-0.00523621	1.00364	0.993153	0.997749	245.303	245.455
cds1165	NC_20059.1	1219380	1220291	154.056	-1.34666	2.54323	0.00204318	0.0408915	81.3342	226.778
cds1166	NC_20059.1	1220400	1222016	104.641	0.124057	-1.08979	0.797764	0.927792	109.599	99.683
cds1167	NC_20059.1	1222107	1223066	117.619	-0.291588	1.22399	0.483719	0.767829	104.898	130.34
cds1168	NC_20059.1	1223063	1223539	57.2366	-0.154903	1.11335	0.76561	0.914573	53.7246	60.7487
cds1169	NC_20059.1	1223532	1224023	42.6553	-0.244501	1.18468	0.685975	0.875037	37.8337	47.477
cds1170	NC_20059.1	1224020	1224502	30.762	-0.668281	1.58918	0.314596	0.648007	21.5169	40.007
cds1171	NC_20059.1	1224499	1225086	33.5179	0.437447	-1.35421	0.534746	0.793703	40.389	26.6468
cds1172	NC_20059.1	1225068	1226459	91.5537	-0.983408	1.97713	0.0609024	0.329229	57.3731	125.734
cds1173	NC_20059.1	1226682	1227422	101.976	0.65868	-1.57864	0.124838	0.463042	126.927	77.0246
cds1174	NC_20059.1	1227494	1228978	1009.62	-0.74589	1.67701	0.256252	0.607487	684.077	1335.16
cds1175	NC_20059.1	1229143	1229748	109.852	0.0143938	-1.01003	0.974058	0.989642	111.163	108.541
cds1176	NC_20059.1	1229840	1231243	150.365	-0.22295	1.16712	0.618417	0.840827	137.25	163.48
cds1177	NC_20059.1	1231397	1232032	56.0304	0.546762	-1.4608	0.314072	0.647613	68.1171	43.9438
cds1178	NC_20059.1	1232054	1233217	125.86	0.338086	-1.26408	0.41853	0.724876	142.085	109.635
cds1179	NC_20059.1	1233537	1234037	80.8245	0.274483	-1.20956	0.546492	0.799394	89.5601	72.0889
cds1180	NC_20059.1	1234235	1234876	40.5488	1.04288	-2.06034	0.0920707	0.40678	57.3812	23.7163
cds1181	NC_20059.1	1235025	1235360	45.7665	0.0638177	-1.04523	0.911351	0.968902	47.075	44.458
cds1182	NC_20059.1	1235365	1235844	62.4051	0.720877	-1.64818	0.19346	0.56507	80.9328	43.8773
cds1183	NC_20059.1	1236121	1236978	339.062	-1.70877	3.26882	0.00240126	0.0451998	134.072	544.051
cds1184	NC_20059.1	1237148	1237852	130.726	-1.73299	3.32415	4.97783e-05	0.00281942	55.6	205.852
cds1185	NC_20059.1	1237849	1238151	62.6394	-0.608504	1.52468	0.249351	0.601131	48.2541	77.0246
cds1186	NC_20059.1	1238211	1239707	428.126	0.300494	-1.23157	0.647548	0.855712	485.848	370.405
cds1187	NC_20059.1	1240057	1240500	98.361	-0.0242728	1.01697	0.960074	0.984182	97.9125	98.8095
cds1188	NC_20059.1	1240509	1242155	114.819	0.398242	-1.3179	0.34572	0.669172	132.401	97.2373
cds1189	NC_20059.1	1242173	1243240	87.1599	-0.233539	1.17572	0.617569	0.840542	80.0278	94.2921
cds1190	NC_20059.1	1243336	1243914	115.349	-1.50295	2.83422	0.00533274	0.0756816	52.7217	177.977
cds1191	NC_20059.1	1243934	1244905	92.3457	-0.619367	1.5362	0.227488	0.580916	69.6651	115.026
cds1192	NC_20059.1	1245080	1245328	115.281	-1.89707	3.72455	0.000554053	0.0162015	40.1801	190.383
cds1193	NC_20059.1	1245341	1245787	272.823	-2.27097	4.82648	0.000161122	0.00662073	69.3251	476.32
cds1194	NC_20059.1	1246179	1246922	55.9095	0.22491	-1.1687	0.671753	0.867387	60.9638	50.8552
cds1195	NC_20059.1	1247056	1248270	153.688	0.77238	-1.70809	0.0770094	0.372195	197.763	109.613
cds1196	NC_20059.1	1248321	1249364	106.953	0.300756	-1.23179	0.514041	0.780578	120.15	93.7557
cds1197	NC_20059.1	1249559	1250503	85.9304	-0.471012	1.38608	0.330144	0.66084	70.7457	101.115
cds1198	NC_20059.1	1250529	1251266	90.7799	0.00787884	-1.00548	0.986847	0.995237	91.7998	89.76
cds1199	NC_20059.1	1251553	1251789	250.343	-0.154616	1.11312	0.804037	0.929856	234.44	266.246
cds1200	NC_20059.1	1251904	1253166	127.09	-0.347527	1.27238	0.491289	0.770834	110.745	143.435
cds1201	NC_20059.1	1253379	1254593	206.207	-0.532546	1.44648	0.296052	0.638039	164.109	248.304
cds1202	NC_20059.1	1254702	1255589	85.3374	0.385522	-1.30633	0.410838	0.719235	98.6376	72.0373
cds1203	NC_20059.1	1255593	1256255	77.4918	0.170262	-1.12526	0.733595	0.899	83.4385	71.5452
cds1204	NC_20059.1	1256262	1257089	80.2827	0.350478	-1.27498	0.459489	0.754455	90.9443	69.6211
cds1205	NC_20059.1	1257089	1258120	190.181	-0.374718	1.29659	0.440313	0.740577	163.192	217.17
cds1206	NC_20059.1	1258128	1259072	745.647	-0.698319	1.62261	0.278341	0.624999	523.093	968.202
cds1207	NC_20059.1	1259282	1261687	558.187	-0.0156943	1.01094	0.980151	0.99259	554.846	561.528
cds1208	NC_20059.1	1261688	1262773	170.962	0.102385	-1.07355	0.836438	0.939945	178.62	163.303
cds1209	NC_20059.1	1262770	1263996	134.986	0.149932	-1.10952	0.723261	0.893749	143.092	126.881
cds1210	NC_20059.1	1264050	1264832	46.2748	0.449993	-1.36603	0.459624	0.75448	54.4741	38.0756
cds1211	NC_20059.1	1265036	1266532	160.048	0.0182629	-1.01274	0.967896	0.98689	161.558	158.537
cds1212	NC_20059.1	1266666	1267115	159.391	0.838332	-1.78798	0.157916	0.513484	213.546	105.236
cds1213	NC_20059.1	1267144	1267689	114.459	-0.746426	1.67763	0.105976	0.432645	83.1682	145.75
cds1214	NC_20059.1	1267765	1268688	113.306	-0.78169	1.71914	0.0590529	0.324533	80.8469	145.765
cds1215	NC_20059.1	1268916	1269491	43.0025	1.20574	-2.30655	0.0643711	0.33669	64.3012	21.7037
cds1216	NC_20059.1	1269491	1271260	96.6006	0.906454	-1.87443	0.0838892	0.389652	129.47	63.7307
cds1217	NC_20059.1	1271353	1271595	46.5274	0.825925	-1.77267	0.150054	0.502782	61.9423	31.1125
cds1218	NC_20059.1	1271875	1272984	202.869	0.499504	-1.41373	0.345371	0.669137	242.565	163.173
cds1219	NC_20059.1	1273126	1275186	131.446	0.474224	-1.38917	0.309677	0.644361	154.734	108.159
cds1220	NC_20059.1	1275303	1276196	48.5542	0.912468	-1.88226	0.104898	0.429638	65.9959	31.1125
cds1221	NC_20059.1	1276301	1278190	114.082	0.0708776	-1.05036	0.882729	0.959979	117.133	111.031
cds1222	NC_20059.1	1278255	1278884	60.6211	0.640719	-1.55911	0.229466	0.581947	76.3511	44.891
cds1223	NC_20059.1	1278897	1279406	35.2653	1.27576	-2.42126	0.065733	0.340696	54.7689	15.7617
cds1224	NC_20059.1	1279597	1280019	108.454	-1.2194	2.3285	0.0296957	0.222326	59.2685	157.639
cds1225	NC_20059.1	1280374	1280895	545.436	-0.75577	1.68853	0.283312	0.627642	355.318	735.553
cds1226	NC_20059.1	1280892	1281440	680.43	-1.02059	2.02875	0.158825	0.514706	359.257	1001.6
cds1227	NC_20059.1	1281508	1282404	158.532	-0.179858	1.13277	0.73094	0.898596	147.51	169.555
cds1228	NC_20059.1	1282408	1282875	135.505	0.916193	-1.88713	0.103419	0.426008	184.614	86.3965
cds1229	NC_20059.1	1283002	1283259	168.519	0.508973	-1.42304	0.348149	0.669771	202.54	134.498
cds1230	NC_20059.1	1283256	1283843	131.885	0.737002	-1.66671	0.119198	0.455025	168.957	94.8137
cds1231	NC_20059.1	1284055	1286097	437.767	-0.080927	1.0577	0.894868	0.962702	422.756	452.778
cds1232	NC_20059.1	1286094	1286861	435.104	-0.549373	1.46345	0.400864	0.710301	330.494	539.713
cds1233	NC_20059.1	1287224	1287856	3205.23	-1.50449	2.83724	0.0249374	0.198621	1291.17	5119.29
cds1234	NC_20059.1	1287961	1288554	86.5458	-1.024	2.03355	0.0225143	0.184112	54.0031	119.089
cds1235	NC_20059.1	1288588	1289439	89.4803	-0.769049	1.70415	0.111245	0.439882	62.8762	116.084
cds1236	NC_20059.1	1289488	1291644	267.683	-0.289929	1.22258	0.581613	0.818461	236.939	298.426
cds1237	NC_20059.1	1291641	1292234	66.3702	0.310322	-1.23998	0.540917	0.797174	73.9232	58.8172
cds1238	NC_20059.1	1292366	1293535	92.3392	0.510935	-1.42497	0.260313	0.607944	109.57	75.1079
cds1239	NC_20059.1	1293591	1294262	60.0001	-0.0676409	1.048	0.902576	0.965648	58.3189	61.6812
cds1240	NC_20059.1	1294259	1295332	147.192	-0.545402	1.45943	0.199798	0.569982	117.559	176.826
cds1241	NC_20059.1	1295555	1296685	121.441	-0.796088	1.73639	0.0528291	0.305737	86.35	156.532
cds1242	NC_20059.1	1296688	1297401	87.6079	-0.807147	1.74975	0.0679349	0.346116	61.5697	113.646
cds1243	NC_20059.1	1297477	1299678	320.863	-0.265178	1.20178	0.631604	0.847627	286.79	354.936
cds1244	NC_20059.1	1299690	1301210	82.8005	-0.0594627	1.04208	0.897673	0.96363	80.6587	84.9424
cds1245	NC_20059.1	1301359	1302720	61.3768	1.20342	-2.30285	0.0358595	0.244835	89.1511	33.6025
cds1246	NC_20059.1	1302881	1303933	203.152	0.677611	-1.59949	0.243347	0.595899	259.077	147.226
cds1247	NC_20059.1	1304125	1305270	139.461	0.203094	-1.15116	0.636868	0.850104	150.594	128.328
cds1248	NC_20059.1	1305441	1306832	81.05	0.336427	-1.26263	0.484159	0.767829	90.9362	71.1638
cds1249	NC_20059.1	1307958	1308152	13.5764	0.384252	-1.30518	0.620644	0.842399	16.8041	10.3487
cds1250	NC_20059.1	1308147	1309937	137.137	-0.330868	1.25777	0.508621	0.77873	119.373	154.901
cds1251	NC_20059.1	1310014	1311183	59.4712	0.643502	-1.56212	0.274075	0.62033	75.0208	43.9216
cds1252	NC_20059.1	1311250	1311912	110.012	0.432298	-1.34938	0.394117	0.709156	129.154	90.8696
cds1253	NC_20059.1	1311973	1313160	414.345	-0.528568	1.4425	0.389292	0.705134	322.776	505.914
cds1254	NC_20059.1	1313392	1315650	232.763	0.0214507	-1.01498	0.966255	0.986372	234.9	230.626
cds1255	NC_20059.1	1315761	1316150	231.341	-0.600856	1.51662	0.304535	0.641711	175.045	287.637
cds1256	NC_20059.1	1316147	1316368	404.176	-1.16153	2.23695	0.0663882	0.342398	215.626	592.726
cds1257	NC_20059.1	1316419	1317315	135.059	0.420048	-1.33797	0.368974	0.688349	156.972	113.147
cds1258	NC_20059.1	1317316	1318095	329.943	0.233734	-1.17587	0.713861	0.889391	363.729	296.158
cds1259	NC_20059.1	1318278	1318736	786.996	-1.58551	3.00114	0.0157802	0.149413	305.46	1268.53
cds1260	NC_20059.1	1318812	1319825	458.973	-1.68026	3.20485	0.00401922	0.0630146	181.998	735.947
cds1261	NC_20059.1	1319969	1320409	46.4242	0.497688	-1.41195	0.39569	0.709547	56.3451	36.5033
cds1262	NC_20059.1	1320540	1321058	101.978	1.20505	-2.30545	0.0186545	0.167565	148.268	55.6876
cds1263	NC_20059.1	1321291	1322148	117.672	0.931169	-1.90682	0.0278937	0.214612	157.849	77.4946
cds1264	NC_20059.1	1322796	1324109	400.096	-0.0296728	1.02078	0.961251	0.984546	395.548	404.644
cds1265	NC_20059.1	1324286	1325584	487.979	-0.777178	1.71378	0.223833	0.577211	328.181	647.777
cds1266	NC_20059.1	1325594	1326070	96.1436	-0.496943	1.41122	0.300583	0.638866	78.8035	113.484
cds1267	NC_20059.1	1326067	1327182	125.14	-0.147876	1.10794	0.718527	0.891353	118.418	131.861
cds1268	NC_20059.1	1327182	1327802	383.871	-0.960117	1.94547	0.13352	0.477768	231.279	536.463
cds1269	NC_20059.1	1327850	1328332	49.3956	0.326111	-1.25363	0.564476	0.807845	56.3532	42.438
cds1270	NC_20059.1	1328354	1328872	44.5493	1.02189	-2.03057	0.0782235	0.374555	62.4296	26.6689
cds1271	NC_20059.1	1328910	1329419	65.6904	0.993522	-1.99104	0.0486686	0.294211	90.4118	40.9691
cds1272	NC_20059.1	1329617	1330072	149.858	-0.885904	1.84792	0.0613093	0.329728	101.09	198.625
cds1273	NC_20059.1	1330076	1330558	66.3017	-0.829523	1.7771	0.102288	0.424621	45.6337	86.9698
cds1274	NC_20059.1	1330640	1332946	218.02	1.085	-2.12138	0.0305702	0.225148	305.641	130.399
cds1275	NC_20059.1	1333019	1333528	185.405	0.358769	-1.28233	0.512125	0.780162	213.002	157.809
cds1276	NC_20059.1	1333809	1334366	140.665	-0.116134	1.08383	0.797866	0.927792	135.234	146.095
cds1277	NC_20059.1	1334376	1334933	243.821	-0.285601	1.21892	0.623576	0.843903	215.679	271.962
cds1278	NC_20059.1	1335036	1336082	247.466	-0.654454	1.57402	0.234095	0.583104	183.955	310.977
cds1279	NC_20059.1	1336042	1337073	249.669	-0.569383	1.48389	0.329242	0.66048	192.238	307.099
cds1280	NC_20059.1	1337145	1337519	219.682	-0.152004	1.11111	0.773068	0.917901	206.659	232.705
cds1281	NC_20059.1	1337755	1338294	389.994	-0.171949	1.12658	0.791911	0.924363	360.498	419.491
cds1282	NC_20059.1	1338632	1339738	300.684	-1.31192	2.48272	0.0220976	0.182498	152.358	449.011
cds1283	NC_20059.1	1339987	1340313	137.033	0.731391	-1.66024	0.196614	0.566575	177.211	96.8559
cds1284	NC_20059.1	1340393	1340650	406.226	0.0436468	-1.03072	0.947372	0.979466	414.288	398.163
cds1285	NC_20059.1	1340825	1341232	976.791	-0.88338	1.84469	0.188651	0.562112	602.023	1351.56
cds1286	NC_20059.1	1341432	1342127	112.697	-0.486132	1.40068	0.251004	0.603696	92.4835	132.911
cds1287	NC_20059.1	1342220	1342615	24.9158	-0.318428	1.24697	0.66281	0.862037	20.7022	29.1294
cds1288	NC_20059.1	1342852	1343064	43.727	0.0244924	-1.01712	0.967643	0.986791	44.4871	42.967
cds1289	NC_20059.1	1343287	1344309	364.675	-1.01334	2.01858	0.101675	0.424457	215.626	513.724
cds1290	NC_20059.1	1344430	1344720	345.212	-0.239907	1.18092	0.728612	0.896436	306.487	383.937
cds1291	NC_20059.1	1344785	1346017	82.9765	-0.677071	1.59889	0.150316	0.502782	61.1645	104.788
cds1292	NC_20059.1	1346014	1347276	76.5634	-0.0920222	1.06586	0.861312	0.951963	73.0758	80.051
cds1293	NC_20059.1	1347273	1348829	121.689	0.759837	-1.6933	0.0649337	0.338225	155.462	87.917
cds1294	NC_20059.1	1348906	1350051	63.5566	0.124896	-1.09043	0.805096	0.930401	66.3277	60.7856
cds1295	NC_20059.1	1350064	1350639	39.1327	0.375686	-1.29746	0.569086	0.810037	45.1181	33.1473
cds1296	NC_20059.1	1350832	1353087	150.033	0.15701	-1.11497	0.724927	0.894484	159.421	140.645
cds1297	NC_20059.1	1353088	1354341	75.0297	0.703908	-1.62891	0.170588	0.534392	95.2601	54.7993
cds1298	NC_20059.1	1354477	1354686	23.4899	0.434292	-1.35125	0.53675	0.795508	28.1992	18.7807
cds1299	NC_20059.1	1354799	1355902	170.23	-1.00263	2.00365	0.035667	0.244802	107.58	232.88
cds1300	NC_20059.1	1355926	1357236	252.754	-0.0648085	1.04595	0.912421	0.96905	246.651	258.857
cds1301	NC_20059.1	1357654	1358586	108.169	-0.58832	1.50349	0.173544	0.539913	85.0642	131.273
cds1302	NC_20059.1	1358723	1359676	56.9731	0.378852	-1.30031	0.493066	0.771418	65.5663	48.38
cds1303	NC_20059.1	1359657	1360034	35.0785	0.803014	-1.74474	0.2173	0.575681	46.9401	23.2169
cds1304	NC_20059.1	1360101	1360253	18.5992	0.308896	-1.23876	0.675767	0.869357	21.3777	15.8207
cds1305	NC_20059.1	1360522	1360956	57.0855	1.47734	-2.78435	0.00869805	0.101352	88.5157	25.6552
cds1306	NC_20059.1	1361128	1361598	543.512	-2.55466	5.87528	2.92185e-05	0.00202822	110.282	976.742
cds1307	NC_20059.1	1361601	1362065	1312.96	-2.39599	5.2634	0.000134018	0.00585119	291.04	2334.88
cds1308	NC_20059.1	1362303	1363139	43.55	0.390354	-1.31071	0.523366	0.788687	50.5597	36.5402
cds1309	NC_20059.1	1363166	1363279	10.1639	0.521543	-1.43549	0.50535	0.777184	13.4015	6.92618
cds1310	NC_20059.1	1364002	1364328	98.1381	-0.482311	1.39698	0.290619	0.634859	80.0811	116.195
cds1311	NC_20059.1	1364438	1364866	405.308	-0.133267	1.09677	0.838861	0.941099	381.192	429.423
cds1312	NC_20059.1	1365035	1366318	183.659	-0.334423	1.26087	0.497955	0.773571	159.65	207.667
cds1313	NC_20059.1	1366464	1366808	32.6407	1.25639	-2.38897	0.0584703	0.322742	49.4828	15.7986
cds1314	NC_20059.1	1367073	1368098	519.449	-1.9177	3.7782	0.00217751	0.0425155	165.985	872.914
cds1315	NC_20059.1	1368193	1369146	136.731	-0.308194	1.23816	0.46932	0.760748	120.904	152.558
cds1316	NC_20059.1	1369157	1370008	89.5377	-0.334565	1.261	0.43999	0.740422	78.3124	100.763
cds1317	NC_20059.1	1370005	1370871	142.987	-0.344221	1.26947	0.45231	0.7484	125.08	160.894
cds1318	NC_20059.1	1371013	1372266	46.5692	0.334797	-1.2612	0.60759	0.83643	53.1313	40.007
cds1319	NC_20059.1	1372669	1373301	3210.08	-0.617344	1.53405	0.381813	0.699306	2279.81	4140.35
cds1320	NC_20059.1	1373599	1374876	3557.27	-0.569847	1.48437	0.413275	0.72141	2616.85	4497.69
cds1321	NC_20059.1	1375296	1377716	14535.8	-0.839674	1.78965	0.238565	0.589568	8873.49	20198.1
cds1322	NC_20059.1	1377918	1378193	193.202	-0.440957	1.3575	0.390278	0.70571	160.494	225.909
cds1323	NC_20059.1	1378350	1379093	51.5327	1.43955	-2.71237	0.0286811	0.218749	80.8475	22.2179
cds1324	NC_20059.1	1379118	1379507	29.44	0.488508	-1.40299	0.502113	0.775198	36.1183	22.7617
cds1325	NC_20059.1	1379694	1380041	209.005	-1.53151	2.89089	0.00284685	0.0499851	96.189	321.82
cds1326	NC_20059.1	1380147	1380884	84.2798	-0.0330501	1.02317	0.942516	0.97879	83.6762	84.8833
cds1327	NC_20059.1	1380962	1381948	120.17	0.421069	-1.33892	0.38259	0.699616	140.701	99.6387
cds1328	NC_20059.1	1382171	1383406	43.3932	0.992655	-1.98984	0.116811	0.449442	61.1238	25.6626
cds1329	NC_20059.1	1383406	1386861	109.281	1.28575	-2.43809	0.0291067	0.219348	162.772	55.7909
cds1330	NC_20059.1	1387008	1387370	78.9102	1.04883	-2.06886	0.0414739	0.267707	109.881	47.9395
cds1331	NC_20059.1	1387391	1387768	44.9072	-0.758601	1.69185	0.272857	0.619974	29.088	60.7265
cds1332	NC_20059.1	1387847	1390033	158.387	0.817888	-1.76282	0.0641179	0.336204	206.169	110.605
cds1333	NC_20059.1	1390077	1391183	86.8272	1.02704	-2.03785	0.0215574	0.180468	119.34	54.3146
cds1334	NC_20059.1	1391200	1392465	152.467	0.197905	-1.14703	0.66837	0.864439	164.76	140.175
cds1335	NC_20059.1	1392496	1393149	63.8796	0.872683	-1.83107	0.128954	0.471084	86.8493	40.91
cds1336	NC_20059.1	1393163	1394443	139.53	0.410292	-1.32896	0.367918	0.688184	162.123	116.936
cds1337	NC_20059.1	1394445	1395509	101.887	0.653158	-1.57261	0.13655	0.48284	126.763	77.0098
cds1338	NC_20059.1	1395650	1396486	84.3871	0.953783	-1.93694	0.0399234	0.263181	114.467	54.3072
cds1339	NC_20059.1	1397112	1398290	123.908	0.315802	-1.2447	0.470913	0.760928	139.268	108.548
cds1340	NC_20059.1	1398616	1406076	585.582	0.499373	-1.4136	0.400223	0.710301	706.519	464.645
cds1341	NC_20059.1	1406073	1407485	82.3384	-0.0363906	1.02554	0.937238	0.976784	80.6669	84.0098
cds1342	NC_20059.1	1407505	1408359	59.1141	0.874969	-1.83397	0.130887	0.474012	79.7418	38.4865
cds1343	NC_20059.1	1408491	1410068	126.017	0.110744	-1.07979	0.815255	0.93463	130.404	121.63
cds1344	NC_20059.1	1410065	1411360	69.3689	0.241603	-1.18231	0.668801	0.864819	75.4548	63.2829
cds1345	NC_20059.1	1412639	1413013	582.315	-0.849982	1.80248	0.203587	0.574902	367.893	796.738
cds1346	NC_20059.1	1413004	1413585	538.074	-0.864299	1.82045	0.184647	0.557844	341.005	735.143
cds1347	NC_20059.1	1413604	1414206	320.07	-0.856476	1.81061	0.172507	0.538507	206.999	433.141
cds1348	NC_20059.1	1414273	1415463	349.93	-0.761826	1.69564	0.220458	0.577026	239.624	460.236
cds1349	NC_20059.1	1415463	1415780	127.511	-0.308732	1.23862	0.510774	0.779929	113.415	141.607
cds1350	NC_20059.1	1415796	1416917	441.266	-0.679171	1.60122	0.281166	0.627396	315.172	567.359
cds1351	NC_20059.1	1416928	1418232	548.065	-1.00986	2.01372	0.116997	0.449883	319.042	777.089
cds1352	NC_20059.1	1418242	1419000	207.127	-0.968126	1.9563	0.0738458	0.364418	130.996	283.258
cds1353	NC_20059.1	1419239	1421320	436.909	-0.818798	1.76394	0.180149	0.550299	290.786	583.033
cds1354	NC_20059.1	1421333	1422376	284.35	-0.802642	1.74429	0.178938	0.548047	192.451	376.248
cds1355	NC_20059.1	1422417	1422908	124.915	-0.822563	1.76855	0.0616684	0.330464	87.5047	162.326
cds1356	NC_20059.1	1423058	1423672	216.154	-0.452399	1.36831	0.420624	0.725424	177.388	254.921
cds1357	NC_20059.1	1423704	1424012	122.421	-0.497867	1.41212	0.283378	0.627642	100.275	144.567
cds1358	NC_20059.1	1424020	1426014	532.341	-1.09363	2.13411	0.0780108	0.373822	299.118	765.564
cds1359	NC_20059.1	1426014	1427525	408.87	-0.646053	1.56488	0.284679	0.629317	300.236	517.503
cds1360	NC_20059.1	1427544	1428986	314.185	-1.04431	2.06238	0.0664659	0.342517	187.567	440.803
cds1361	NC_20059.1	1428998	1429750	98.191	0.130793	-1.0949	0.777302	0.91808	102.516	93.8664
cds1362	NC_20059.1	1429765	1431438	195.839	-0.731628	1.66051	0.12555	0.464339	141.794	249.884
cds1363	NC_20059.1	1431469	1431873	46.8374	-0.384233	1.30517	0.501294	0.774749	39.3528	54.322
cds1364	NC_20059.1	1431941	1432447	75.639	-1.22427	2.33638	0.00927044	0.104826	42.1125	109.166
cds1365	NC_20059.1	1432525	1432887	63.1343	-0.936818	1.9143	0.0700054	0.352663	40.2905	85.9782
cds1366	NC_20059.1	1433071	1433346	368.094	-0.893704	1.85794	0.144772	0.494954	234.109	502.078
cds1367	NC_20059.1	1433984	1435306	496.536	-0.0468504	1.03301	0.944088	0.978931	486.519	506.552
cds1368	NC_20059.1	1435333	1436643	361.622	-0.220982	1.16553	0.715726	0.890056	328.25	394.994
cds1369	NC_20059.1	1436658	1437341	83.8055	-0.470137	1.38524	0.301402	0.639294	69.3452	98.2657
cds1370	NC_20059.1	1437347	1437814	55.3334	-0.84315	1.79396	0.112999	0.443185	37.5715	73.0953
cds1371	NC_20059.1	1437891	1438487	42.7652	0.21461	-1.16039	0.718445	0.891353	46.5224	39.0081
cds1372	NC_20059.1	1438843	1442337	897.197	-0.954504	1.93791	0.135824	0.482444	541.584	1252.81
cds1373	NC_20059.1	1442400	1443659	139.193	-0.636331	1.55437	0.126344	0.465605	106.503	171.883
cds1374	NC_20059.1	1443836	1444105	27.7761	0.231964	-1.17443	0.732746	0.898766	30.8811	24.671
cds1375	NC_20059.1	1444102	1444962	71.8793	0.283466	-1.21712	0.568114	0.809877	80.0278	63.7307
cds1376	NC_20059.1	1445087	1446130	151.389	-0.511465	1.4255	0.272584	0.619974	122.714	180.064
cds1377	NC_20059.1	1446321	1447610	103.91	-0.206134	1.15359	0.651667	0.857867	95.055	112.765
cds1378	NC_20059.1	1447694	1448272	133.959	-0.355546	1.27947	0.464137	0.75807	115.601	152.317
cds1379	NC_20059.1	1448290	1448937	176.559	0.658915	-1.57889	0.223222	0.577211	222.734	130.385
cds1380	NC_20059.1	1448940	1449248	82.782	0.932545	-1.90864	0.087627	0.39515	112.681	52.8826
cds1381	NC_20059.1	1449257	1449751	464.229	-1.17027	2.25054	0.0645021	0.337095	246.073	682.385
cds1382	NC_20059.1	1449768	1451141	379.222	-1.0358	2.05025	0.0776575	0.373552	224.975	533.469
cds1383	NC_20059.1	1451555	1451791	60.2383	0.176091	-1.12982	0.733032	0.898766	64.1494	56.3272
cds1384	NC_20059.1	1451788	1451916	11.2366	1.62029	-3.07437	0.0386907	0.256862	20.997	1.47628
cds1385	NC_20059.1	1451958	1452125	257.962	-0.669894	1.59096	0.29087	0.635185	185.203	330.72
cds1386	NC_20059.1	1452222	1453406	74.3821	0.826786	-1.77373	0.0859315	0.39291	97.4095	51.3547
cds1387	NC_20059.1	1453713	1454168	75.6809	-0.502127	1.4163	0.293664	0.637952	61.4468	89.9149
cds1388	NC_20059.1	1454201	1456483	304.932	-0.702222	1.62701	0.197582	0.567779	220.553	389.311
cds1389	NC_20059.1	1456576	1459251	376.1	-0.414846	1.33316	0.465482	0.75914	312.918	439.283
cds1390	NC_20059.1	1459519	1460667	89.1793	1.27032	-2.41216	0.00809587	0.0986409	129.986	48.3726
cds1391	NC_20059.1	1460667	1461284	115.699	0.463087	-1.37849	0.295708	0.638039	136.041	95.3575
cds1392	NC_20059.1	1461319	1462608	74.0095	0.142797	-1.10404	0.803902	0.929856	78.5012	69.5178
cds1393	NC_20059.1	1462605	1463561	69.9028	-0.118713	1.08577	0.829744	0.93849	66.2625	73.5431
cds1394	NC_20059.1	1463728	1465404	105.667	1.07353	-2.10458	0.0351668	0.243227	148.191	63.1427
cds1395	NC_20059.1	1465490	1465735	74.9914	-0.441592	1.3581	0.403068	0.711723	62.5726	87.4102
cds1396	NC_20059.1	1465728	1466075	55.2223	-0.357115	1.28086	0.514683	0.780793	47.7423	62.7023
cds1397	NC_20059.1	1466179	1466835	31.8262	0.26862	-1.20466	0.683796	0.873238	35.4999	28.1525
cds1398	NC_20059.1	1466990	1467139	53.3078	0.11485	-1.08286	0.845911	0.943216	55.657	50.9585
cds1399	NC_20059.1	1467405	1468076	59.5033	-0.0901609	1.06449	0.860921	0.951919	57.2665	61.7402
cds1400	NC_20059.1	1468105	1468815	80.2142	0.106708	-1.07677	0.834538	0.939223	83.9917	76.4366
cds1401	NC_20059.1	1468903	1469190	133.068	-0.612591	1.529	0.168665	0.532863	103.105	163.032
cds1402	NC_20059.1	1469248	1470729	291.943	-0.308566	1.23848	0.570547	0.811545	256.155	327.73
cds1403	NC_20059.1	1470945	1472945	394.8	0.233994	-1.17609	0.697282	0.880814	433.951	355.649
cds1404	NC_20059.1	1473024	1473281	24.1268	1.26559	-2.40425	0.076082	0.369936	37.3834	10.8703
cds1405	NC_20059.1	1473580	1474089	76.2436	-0.200968	1.14947	0.701627	0.883109	69.8651	82.6221
cds1406	NC_20059.1	1474177	1475682	442.039	-1.00864	2.01201	0.102111	0.424621	262.328	621.75
cds1407	NC_20059.1	1475686	1476189	81.8001	-1.0974	2.13969	0.015959	0.150426	49.4621	114.138
cds1408	NC_20059.1	1476210	1476677	45.5793	-0.31795	1.24656	0.57745	0.815693	39.8113	51.3473
cds1409	NC_20059.1	1476784	1477182	295.246	-1.02032	2.02836	0.0907196	0.403077	175.696	414.796
cds1410	NC_20059.1	1477285	1477725	79.8153	-0.753066	1.68537	0.150874	0.504008	57.4872	102.143
cds1411	NC_20059.1	1477798	1478427	19.5081	0.117749	-1.08504	0.87738	0.958415	20.7718	18.2443
cds1412	NC_20059.1	1478751	1479380	50.2525	0.302326	-1.23313	0.613165	0.838521	57.1272	43.3779
cds1413	NC_20059.1	1479384	1480736	274.661	-0.27752	1.21211	0.647187	0.855712	243.179	306.142
cds1414	NC_20059.1	1480746	1481216	137.761	-0.328674	1.25586	0.533199	0.793302	120.777	154.746
cds1415	NC_20059.1	1481241	1481678	186.201	-0.20931	1.15614	0.686306	0.875037	171.553	200.85
cds1416	NC_20059.1	1481801	1482568	134.997	-0.444206	1.36056	0.344737	0.668938	113.058	156.935
cds1417	NC_20059.1	1482775	1483938	51.9085	0.41076	-1.32939	0.463441	0.757974	60.358	43.459
cds1418	NC_20059.1	1484122	1487013	966.813	-0.399757	1.31929	0.534616	0.793703	798.368	1135.26
cds1419	NC_20059.1	1487692	1488906	149.89	-0.230946	1.1736	0.607712	0.83643	137.335	162.444
cds1420	NC_20059.1	1489045	1489158	84.445	-0.779198	1.71618	0.113607	0.443217	60.2388	108.651
cds1421	NC_20059.1	1489165	1491627	799.815	-0.845828	1.7973	0.172783	0.538564	521.19	1078.44
cds1422	NC_20059.1	1491856	1492884	191.938	-1.85902	3.62761	0.000103706	0.00482963	73.8247	310.052
cds1423	NC_20059.1	1492991	1493764	80.7956	-0.0469156	1.03305	0.920795	0.97132	79.1315	82.4598
cds1424	NC_20059.1	1494132	1494401	203.417	-0.174611	1.12866	0.769655	0.916742	188.884	217.95
cds1425	NC_20059.1	1494541	1495230	83.9454	0.356908	-1.28068	0.422713	0.726914	95.2802	72.6105
cds1426	NC_20059.1	1495271	1496179	98.656	-0.478584	1.39338	0.260163	0.607944	81.2276	116.084
cds1427	NC_20059.1	1496773	1497201	460.543	-0.421965	1.33975	0.482482	0.767552	379.584	541.502
cds1428	NC_20059.1	1497604	1498779	2104.39	-1.11731	2.16942	0.111122	0.439882	1073.15	3135.63
cds1429	NC_20059.1	1498964	1499359	24.6188	0.0406103	-1.02855	0.954706	0.982845	25.0588	24.1789
cds1430	NC_20059.1	1499373	1499903	79.7343	-0.267975	1.20412	0.570824	0.811756	70.9709	88.4977
cds1431	NC_20059.1	1500026	1500952	294.163	-0.420961	1.33882	0.462308	0.757106	244.001	344.324
cds1432	NC_20059.1	1501283	1501969	197.912	-0.914441	1.88484	0.0759877	0.369764	129.916	265.909
cds1433	NC_20059.1	1501975	1502850	83.1872	0.0260655	-1.01823	0.955119	0.982987	83.9221	82.4524
cds1434	NC_20059.1	1503333	1503533	156.858	-0.851402	1.80425	0.085542	0.39227	107.277	206.44
cds1435	NC_20059.1	1503552	1504082	410.103	-0.906742	1.87481	0.120779	0.455824	262.648	557.557
cds1436	NC_20059.1	1504296	1504727	741.131	-1.57074	2.97056	0.013771	0.137425	298.627	1183.64
cds1437	NC_20059.1	1504732	1505430	640.037	-1.87506	3.66816	0.00287089	0.0501369	209.923	1070.15
cds1438	NC_20059.1	1505762	1506280	974.496	-1.42673	2.68836	0.0301977	0.224678	423.068	1525.92
cds1439	NC_20059.1	1506339	1506722	443.695	-1.64033	3.11738	0.00836473	0.0999792	173.776	713.614
cds1440	NC_20059.1	1506984	1511126	2369.18	-0.816232	1.7608	0.221323	0.577211	1528.16	3210.21
cds1441	NC_20059.1	1511301	1515509	2520.49	-0.75975	1.6932	0.247729	0.59972	1693.14	3347.84
cds1442	NC_20059.1	1515625	1515918	30.7026	-0.745222	1.67623	0.264761	0.61235	20.3623	41.0429
cds1443	NC_20059.1	1516428	1516799	403.19	-2.72701	6.62082	1.33399e-05	0.00118124	68.9482	737.431
cds1444	NC_20059.1	1516881	1517351	369.64	-2.60171	6.07004	2.93571e-05	0.00202822	70.3895	668.89
cds1445	NC_20059.1	1517382	1519481	1678.76	-1.9894	3.97073	0.00336378	0.0565167	457.654	2899.86
cds1446	NC_20059.1	1519548	1520723	1219.04	-1.41599	2.66842	0.0304595	0.225148	535.832	1902.24
cds1447	NC_20059.1	1521033	1521341	305.851	-2.06518	4.18485	0.000356489	0.0115528	93.847	517.855
cds1448	NC_20059.1	1521381	1522022	432.239	-1.84882	3.60205	0.00277259	0.0492409	146.569	717.91
cds1449	NC_20059.1	1522036	1522656	379.271	-2.03457	4.09701	0.00111164	0.0270887	111.347	647.194
cds1450	NC_20059.1	1522653	1522946	283.213	-1.93958	3.83594	0.000824696	0.021652	94.5351	471.891
cds1451	NC_20059.1	1522958	1523794	685.53	-1.6847	3.21473	0.00857543	0.100398	253.208	1117.85
cds1452	NC_20059.1	1523810	1524088	315.543	-1.55834	2.94515	0.0102551	0.111951	132.733	498.354
cds1453	NC_20059.1	1524091	1524480	317.175	-1.67807	3.19999	0.00452789	0.0677782	124.95	509.401
cds1454	NC_20059.1	1524480	1525205	449.862	-1.76156	3.39064	0.00486296	0.0714248	160.581	739.144
cds1455	NC_20059.1	1525242	1525655	283.906	-1.6716	3.18569	0.00354281	0.0581557	114.59	453.221
cds1456	NC_20059.1	1525667	1525867	305.394	-1.13102	2.19014	0.0604048	0.328044	170.046	440.742
cds1457	NC_20059.1	1525880	1526119	445.623	-1.20519	2.30567	0.0530302	0.305737	233.041	658.205
cds1458	NC_20059.1	1526345	1526713	565.652	-1.89129	3.70967	0.00353004	0.0580978	177.723	953.58
cds1459	NC_20059.1	1526725	1527033	363.281	-1.97727	3.93747	0.00178252	0.0367527	109.988	616.574
cds1460	NC_20059.1	1527026	1527583	598.563	-1.64928	3.13676	0.0133997	0.135222	218.1	979.026
cds1461	NC_20059.1	1527617	1527922	273.087	-2.06971	4.19802	0.000766453	0.0205051	79.4997	466.675
cds1462	NC_20059.1	1527935	1528333	369.877	-1.7403	3.34105	0.00670203	0.0879379	131.23	608.523
cds1463	NC_20059.1	1528377	1528910	509.738	-1.66633	3.17407	0.010708	0.116071	187.645	831.832
cds1464	NC_20059.1	1528923	1529285	192.753	-1.91467	3.77028	0.000685747	0.0187448	66.6143	318.893
cds1465	NC_20059.1	1529417	1529986	298.863	-2.05502	4.1555	0.000835522	0.021652	87.6358	510.09
cds1466	NC_20059.1	1530000	1530212	184.166	-1.64045	3.11762	0.00264067	0.0477235	77.4813	290.851
cds1467	NC_20059.1	1530230	1530706	189.314	-1.6286	3.09213	0.00239419	0.0451998	80.8224	297.806
cds1468	NC_20059.1	1530933	1532273	405.168	-0.4503	1.36632	0.467408	0.759666	328.234	482.102
cds1469	NC_20059.1	1532270	1532929	262.089	-0.0914884	1.06547	0.875696	0.958297	252.694	271.484
cds1470	NC_20059.1	1533138	1533506	422.427	-1.27564	2.42106	0.0518511	0.303479	204.62	640.233
cds1471	NC_20059.1	1533638	1534027	376.13	-1.82766	3.5496	0.00325916	0.0550815	129.179	623.082
cds1472	NC_20059.1	1534131	1535141	857.51	-1.41532	2.66719	0.0299546	0.223398	378.128	1336.89
cds1473	NC_20059.1	1535190	1535612	274.79	-1.65393	3.14691	0.00576471	0.0797299	109.427	440.154
cds1474	NC_20059.1	1535783	1536193	29.9238	0.435376	-1.35226	0.52013	0.785494	35.6391	24.2084
cds1475	NC_20059.1	1536383	1536853	68.373	-0.513645	1.42765	0.318327	0.65126	55.2926	81.4534
cds1476	NC_20059.1	1536850	1538922	188.877	-0.0204888	1.0143	0.966247	0.986372	187.113	190.641
cds1477	NC_20059.1	1538927	1539136	22.7994	0.689029	-1.6122	0.332678	0.662931	30.2997	15.2991
cds1478	NC_20059.1	1539133	1540023	57.1795	-0.260034	1.19751	0.628805	0.84638	51.6567	62.7023
cds1479	NC_20059.1	1540052	1540705	57.7502	-0.606806	1.52288	0.25383	0.606318	43.9182	71.5821
cds1480	NC_20059.1	1540705	1541655	139.861	-0.734453	1.66377	0.145159	0.494954	100.01	179.712
cds1481	NC_20059.1	1541995	1543833	1063.6	-0.940456	1.91913	0.157842	0.513484	635.561	1491.63
cds1482	NC_20059.1	1544045	1544392	55.241	-1.04711	2.06639	0.0535566	0.307217	33.5016	76.9803
cds1483	NC_20059.1	1544567	1545970	633.9	-0.739766	1.66991	0.24638	0.598831	435.474	832.326
cds1484	NC_20059.1	1545967	1547283	218.253	-0.0622397	1.04409	0.905005	0.965722	213.379	223.127
cds1485	NC_20059.1	1547316	1547624	33.127	0.766493	-1.70113	0.234028	0.583104	44.0286	22.2253
cds1486	NC_20059.1	1547719	1547988	38.9898	0.0552088	-1.03901	0.93426	0.976309	39.3898	38.5898
cds1487	NC_20059.1	1548359	1549300	74.5367	0.111943	-1.08068	0.886331	0.959979	79.8854	69.188
cds1488	NC_20059.1	1549722	1550738	52.6275	0.106096	-1.07631	0.859533	0.951134	54.3186	50.9364
cds1489	NC_20059.1	1551052	1552500	273.385	-0.143654	1.1047	0.79349	0.925542	257.804	288.966
cds1490	NC_20059.1	1552478	1553296	90.0248	0.124194	-1.0899	0.777554	0.91808	94.6373	85.4123
cds1491	NC_20059.1	1553296	1554234	114.585	0.257578	-1.19547	0.539647	0.796786	125.387	103.782
cds1492	NC_20059.1	1554228	1555241	109.26	-0.140389	1.1022	0.741694	0.903163	103.948	114.571
cds1493	NC_20059.1	1555260	1556882	122.407	-0.159866	1.11718	0.705444	0.884812	115.503	129.312
cds1494	NC_20059.1	1557185	1558312	81.178	0.141767	-1.10326	0.759194	0.911584	85.302	77.0541
cds1495	NC_20059.1	1558403	1559326	98.308	-0.498381	1.41263	0.255232	0.607114	79.4589	117.157
cds1496	NC_20059.1	1559775	1560431	187.659	0.260337	-1.19776	0.603031	0.833468	206.791	168.526
cds1497	NC_20059.1	1560803	1564600	1063.24	-0.352904	1.27713	0.583892	0.818461	899.041	1227.43
cds1498	NC_20059.1	1565376	1565873	97.1895	-0.220747	1.16534	0.661319	0.861668	89.8341	104.545
cds1499	NC_20059.1	1566189	1567034	926.435	-1.42769	2.69015	0.0288329	0.218928	404.474	1448.4
cds1500	NC_20059.1	1567149	1567946	80.17	-0.0548356	1.03874	0.904618	0.965722	78.3575	81.9824
cds1501	NC_20059.1	1568163	1568762	362.521	-1.77358	3.41901	0.00194181	0.0395086	136.762	588.28
cds1502	NC_20059.1	1569016	1569357	44.7082	0.764182	-1.69841	0.19245	0.564804	58.8182	30.5982
cds1503	NC_20059.1	1569714	1570964	77.4097	0.137053	-1.09966	0.77463	0.917901	81.232	73.5873
cds1504	NC_20059.1	1571002	1571340	105.443	-1.07614	2.10838	0.0116372	0.121938	65.136	145.75
cds1505	NC_20059.1	1571454	1572230	45.4094	0.36462	-1.28754	0.601291	0.832303	52.7506	38.0682
cds1506	NC_20059.1	1572336	1572917	47.5862	0.108441	-1.07806	0.862592	0.952084	49.1717	46.0007
cds1507	NC_20059.1	1572970	1573584	46.9148	0.769762	-1.70499	0.187266	0.561446	61.226	32.6035
cds1508	NC_20059.1	1573720	1574688	404.724	0.423739	-1.3414	0.51453	0.780793	480.21	329.239
cds1509	NC_20059.1	1574735	1576723	397.822	-0.218363	1.16341	0.71649	0.890056	361.65	433.995
cds1510	NC_20059.1	1576861	1577220	27.8931	0.53539	-1.44933	0.445962	0.745285	34.5007	21.2854
cds1511	NC_20059.1	1577380	1578183	193.802	0.291771	-1.22414	0.609737	0.838088	217.006	170.598
cds1512	NC_20059.1	1578190	1578651	41.5358	0.346232	-1.27124	0.558099	0.804948	47.5008	35.5708
cds1513	NC_20059.1	1578804	1579922	3919.86	-1.35407	2.55632	0.0422652	0.270978	1770.28	6069.44
cds1514	NC_20059.1	1579940	1580506	189.858	-0.49337	1.40773	0.370212	0.689089	152.967	226.748
cds1515	NC_20059.1	1580530	1581087	135.354	0.62645	-1.54376	0.234851	0.583686	168.961	101.747
cds1516	NC_20059.1	1581099	1581956	198.334	0.231224	-1.17383	0.691821	0.877619	217.984	178.683
cds1517	NC_20059.1	1582018	1582755	333.194	-0.0477013	1.03362	0.941242	0.978245	326.53	339.858
cds1518	NC_20059.1	1582760	1583800	657.5	-0.446247	1.36249	0.506526	0.777852	525.413	789.588
cds1519	NC_20059.1	1583789	1584031	58.9592	-1.11648	2.16818	0.0360832	0.245248	34.386	83.5325
cds1520	NC_20059.1	1584096	1584926	795.549	-1.8113	3.50958	0.00342099	0.0568988	276.84	1314.26
cds1521	NC_20059.1	1584930	1586387	139.693	-1.0814	2.11608	0.0329488	0.235933	82.6326	196.753
cds1522	NC_20059.1	1586639	1587751	110.6	-0.495434	1.40975	0.305807	0.642564	88.7949	132.405
cds1523	NC_20059.1	1587939	1588853	42.4968	1.12568	-2.18204	0.0930608	0.408856	62.254	22.7395
cds1524	NC_20059.1	1588861	1589745	42.3822	1.55097	-2.93014	0.0249896	0.198621	68.9733	15.7912
cds1525	NC_20059.1	1589845	1591197	83.323	-0.0951442	1.06817	0.863731	0.952084	79.7869	86.8591
cds1526	NC_20059.1	1591521	1592078	75.3003	-0.435701	1.35257	0.349554	0.670691	62.6466	87.9539
cds1527	NC_20059.1	1592084	1592395	100.808	-1.11587	2.16726	0.00963254	0.107706	60.7794	140.837
cds1528	NC_20059.1	1592883	1593287	54.4191	0.608468	-1.52464	0.287061	0.63177	67.8838	40.9543
cds1529	NC_20059.1	1593631	1593786	85.5848	-0.781338	1.71872	0.138581	0.485419	60.5499	110.62
cds1530	NC_20059.1	1593974	1594132	124.464	-1.46549	2.76158	0.00720362	0.0909421	59.4033	189.524
cds1531	NC_20059.1	1594504	1595610	1455.04	-2.64378	6.24968	5.93684e-05	0.00321767	244.546	2665.54
cds1532	NC_20059.1	1597107	1597547	114.989	-0.268179	1.20429	0.53988	0.796786	104.104	125.875
cds1533	NC_20059.1	1597991	1598641	239.721	-1.44452	2.72172	0.00695023	0.089358	115.143	364.3
cds1534	NC_20059.1	1598894	1599748	641.001	-0.067877	1.04817	0.918048	0.971025	621.594	660.409
cds1535	NC_20059.1	1599871	1602714	615.495	-0.136556	1.09928	0.832481	0.93849	578.753	652.238
cds1536	NC_20059.1	1603217	1604476	508.963	0.452775	-1.36867	0.456992	0.751472	605.934	411.991
cds1537	NC_20059.1	1605193	1605960	460.914	-0.689648	1.61289	0.266756	0.613369	328.14	593.688
cds1538	NC_20059.1	1606024	1606815	351.514	-0.350406	1.27492	0.588541	0.822805	297.512	405.515
cds1539	NC_20059.1	1606945	1607277	1135.65	-0.860203	1.81529	0.211633	0.574948	700.549	1570.75
cds1540	NC_20059.1	1607586	1608803	187.846	-0.498127	1.41238	0.287029	0.63177	152.44	223.252
cds1541	NC_20059.1	1608847	1610619	254.515	-0.279487	1.21376	0.61392	0.838521	226.346	282.684
cds1542	NC_20059.1	1610681	1613428	1008.68	-0.221504	1.16595	0.733929	0.899	909.912	1107.44
cds1543	NC_20059.1	1613451	1614566	430.917	-0.0821084	1.05856	0.899095	0.964008	415.402	446.433
cds1544	NC_20059.1	1614599	1615438	271.74	-0.0935807	1.06702	0.87623	0.958297	261.3	282.18
cds1545	NC_20059.1	1615508	1616167	97.2567	0.395677	-1.31556	0.401404	0.710357	111.965	82.5483
cds1546	NC_20059.1	1616415	1616621	991.425	-0.938957	1.91714	0.156999	0.512367	594.128	1388.72
cds1547	NC_20059.1	1616676	1617395	896.87	-0.758514	1.69175	0.243497	0.595899	605.556	1188.18
cds1548	NC_20059.1	1617392	1618219	243.184	-0.0771898	1.05496	0.89028	0.960303	236.095	250.273
cds1549	NC_20059.1	1618319	1619602	213.673	-0.755837	1.68861	0.148871	0.50024	151.932	275.414
cds1550	NC_20059.1	1619618	1620382	189.52	-0.466714	1.38196	0.348016	0.66972	155.854	223.186
cds1551	NC_20059.1	1620399	1621040	88.6351	-0.144395	1.10527	0.746993	0.904626	83.4185	93.8517
cds1552	NC_20059.1	1621262	1622896	570.502	0.242338	-1.18291	0.713929	0.889391	633.182	507.821
cds1553	NC_20059.1	1622979	1623893	54.804	0.235101	-1.17699	0.66348	0.8621	59.6781	49.93
cds1554	NC_20059.1	1624059	1624406	278.567	-1.27813	2.42525	0.0324112	0.232879	142.154	414.981
cds1555	NC_20059.1	1624566	1627109	291.535	-0.0136335	1.00949	0.98097	0.993133	290.462	292.607
cds1556	NC_20059.1	1627114	1627500	45.1884	-0.181872	1.13435	0.764166	0.914062	41.9526	48.4242
cds1557	NC_20059.1	1627516	1628376	59.7765	-0.508253	1.42233	0.319078	0.651948	47.9267	71.6264
cds1558	NC_20059.1	1628453	1628914	153.579	-0.185364	1.1371	0.734297	0.899	142.612	164.545
cds1559	NC_20059.1	1629039	1630475	193.338	-0.876525	1.83595	0.101199	0.423313	128.274	258.402
cds1560	NC_20059.1	1630588	1630731	580.944	-1.54112	2.91019	0.0156968	0.149154	238.879	923.008
cds1561	NC_20059.1	1631037	1631183	764.021	-2.63541	6.21353	4.3666e-05	0.00266096	134.579	1393.46
cds1562	NC_20059.1	1631395	1631511	21.938	-0.332123	1.25886	0.643911	0.854245	18.184	25.6921
cds1563	NC_20059.1	1631634	1631747	118.915	-2.14086	4.41024	3.00339e-06	0.000385354	38.0507	199.779
cds1564	NC_20059.1	1632031	1633170	174.608	-0.540359	1.45433	0.292292	0.636965	138.105	211.112
cds1565	NC_20059.1	1633167	1633781	66.5869	0.000607202	-1.00042	0.999076	0.999553	66.9825	66.1912
cds1566	NC_20059.1	1634291	1635778	895.439	-1.60183	3.03528	0.012826	0.130481	349.989	1440.89
cds1567	NC_20059.1	1636017	1636688	84.2326	-0.432939	1.34998	0.337881	0.665561	70.111	98.3543
cds1568	NC_20059.1	1636731	1638134	149.291	-0.406695	1.32565	0.340124	0.666312	126.743	171.838
cds1569	NC_20059.1	1638244	1638996	70.2353	0.345729	-1.27079	0.496579	0.773219	79.193	61.2777
cds1570	NC_20059.1	1639103	1639960	101.019	-0.064335	1.0456	0.887308	0.959979	97.7495	104.289
cds1571	NC_20059.1	1639964	1640800	221.673	-0.357492	1.2812	0.48027	0.766188	190.92	252.426
cds1572	NC_20059.1	1640803	1641549	135.276	-0.533439	1.44738	0.222576	0.577211	108.452	162.1
cds1573	NC_20059.1	1641564	1643405	311.64	-0.723506	1.65119	0.195151	0.56507	222.416	400.865
cds1574	NC_20059.1	1643566	1644018	90.2342	-0.805881	1.74821	0.100979	0.423099	63.3629	117.105
cds1575	NC_20059.1	1644242	1645462	483.168	-0.448148	1.36429	0.477792	0.765382	390.491	575.845
cds1576	NC_20059.1	1645520	1646839	173.889	-0.739008	1.66903	0.138002	0.484433	125.739	222.039
cds1577	NC_20059.1	1646897	1648699	218.142	-1.03768	2.05293	0.051457	0.301782	131.923	304.361
cds1578	NC_20059.1	1649383	1650174	84.4579	0.665767	-1.58641	0.139229	0.486054	105.185	63.7307
cds1579	NC_20059.1	1650379	1650819	361.066	-0.387931	1.30852	0.532186	0.793302	301.664	420.467
cds1580	NC_20059.1	1651017	1651595	666.41	-0.184693	1.13657	0.788654	0.922468	609.117	723.704
cds1581	NC_20059.1	1651752	1652924	372.513	-0.604155	1.52009	0.300822	0.638941	281.114	463.912
cds1582	NC_20059.1	1652960	1653442	197.663	-0.929328	1.90439	0.0714455	0.357057	128.437	266.888
cds1583	NC_20059.1	1653592	1653801	320.05	-2.11161	4.32172	0.000159903	0.0066139	97.2904	542.809
cds1584	NC_20059.1	1653882	1654979	409.395	-1.54655	2.92117	0.0110805	0.118853	173.314	645.477
cds1585	NC_20059.1	1655152	1655361	54.4808	-1.26951	2.4108	0.0205301	0.175562	28.4777	80.484
cds1586	NC_20059.1	1655358	1656494	236.222	-1.39562	2.63102	0.0101967	0.111951	115.733	356.712
cds1587	NC_20059.1	1657388	1657786	327.629	-1.37231	2.58885	0.0213191	0.179428	157.345	497.913
cds1588	NC_20059.1	1657743	1659716	233.618	-0.743967	1.67477	0.154795	0.509793	166.157	301.079
cds1589	NC_20059.1	1659735	1661054	133.626	0.371183	-1.29341	0.417752	0.724813	152.599	114.652
cds1590	NC_20059.1	1661051	1661674	33.8283	0.178611	-1.13179	0.80347	0.929856	36.5442	31.1125
cds1591	NC_20059.1	1661753	1663003	86.6627	-0.314194	1.24332	0.498995	0.774422	76.4696	96.8559
cds1592	NC_20059.1	1663231	1663893	219.989	-0.98538	1.97983	0.0674987	0.345012	137.437	302.54
cds1593	NC_20059.1	1664122	1664526	19.3655	-0.0161033	1.01122	0.982923	0.994108	18.9661	19.7648
cds1594	NC_20059.1	1664708	1665067	11.5461	-0.275672	1.21056	0.725017	0.894484	9.26196	13.8302
cds1595	NC_20059.1	1665067	1665558	24.7124	-0.679867	1.60199	0.345922	0.669172	16.2923	33.1325
cds1596	NC_20059.1	1665558	1665977	25.7463	0.365571	-1.28839	0.614519	0.838975	30.259	21.2337
cds1597	NC_20059.1	1666021	1666452	39.6402	-0.36956	1.29196	0.561726	0.805916	32.8098	46.4706
cds1598	NC_20059.1	1666476	1666856	24.0482	-0.342428	1.26789	0.643536	0.854108	19.4001	28.6963
cds1599	NC_20059.1	1667224	1670529	158.474	-0.0456808	1.03217	0.92855	0.973963	154.848	162.1
cds1600	NC_20059.1	1670533	1671285	26.2931	0.461271	-1.37675	0.531408	0.793302	32.3513	20.2348
cds1601	NC_20059.1	1671352	1671951	20.8329	0.0636326	-1.04509	0.931669	0.975258	21.431	20.2348
cds1602	NC_20059.1	1672127	1672366	7.98187	0.192262	-1.14255	0.805112	0.930401	9.04495	6.9188
cds1603	NC_20059.1	1672336	1674549	117.16	0.267225	-1.20349	0.635885	0.849391	128.996	105.325
cds1604	NC_20059.1	1674586	1676721	156.282	0.514819	-1.42881	0.2987	0.638039	186.528	126.037
cds1605	NC_20059.1	1676803	1678530	224.691	0.439739	-1.35636	0.383468	0.700424	263.132	186.249
cds1606	NC_20059.1	1678606	1678812	15.5949	-0.221331	1.16581	0.772907	0.917901	13.3934	17.7965
cds1607	NC_20059.1	1678802	1679389	42.4437	-0.270786	1.20647	0.669214	0.865176	36.9331	47.9543
cds1608	NC_20059.1	1679678	1679971	14.4679	-0.0200876	1.01402	0.979316	0.99259	14.114	14.8218
cds1609	NC_20059.1	1679968	1680315	36.101	0.390125	-1.31051	0.583541	0.818461	42.5509	29.651
cds1610	NC_20059.1	1680687	1682192	206.172	0.371306	-1.29352	0.471755	0.761165	236.48	175.864
cds1611	NC_20059.1	1682303	1682482	532.521	-1.30974	2.47897	0.037031	0.249533	258.979	806.063
cds1612	NC_20059.1	1682887	1683189	40.7892	-0.586327	1.50142	0.328848	0.660145	30.6641	50.9142
cds1613	NC_20059.1	1683217	1683768	42.7044	0.0108901	-1.00758	0.985927	0.994788	42.3828	43.026
cds1614	NC_20059.1	1683910	1684440	50.5876	-0.161645	1.11856	0.775342	0.917901	46.809	54.3662
cds1615	NC_20059.1	1684507	1684902	43.1085	0.314153	-1.24328	0.599001	0.830962	48.6925	37.5244
cds1616	NC_20059.1	1685150	1685311	69.3429	0.291167	-1.22363	0.563056	0.80673	76.8792	61.8067
cds1617	NC_20059.1	1685461	1685931	56.8289	-0.170054	1.1251	0.758923	0.911582	52.3285	61.3293
cds1618	NC_20059.1	1685928	1686224	38.115	-0.0643503	1.04561	0.918026	0.971025	36.6709	39.5592
cds1619	NC_20059.1	1686221	1686772	50.4723	-0.0311581	1.02183	0.955645	0.983008	49.5236	51.4211
cds1620	NC_20059.1	1686933	1687259	22.8192	0.288927	-1.22173	0.683318	0.873177	25.8735	19.7648
cds1621	NC_20059.1	1687788	1688159	38.9192	-0.367008	1.28968	0.54827	0.800796	32.8587	44.9796
cds1622	NC_20059.1	1688111	1688350	20.0153	-0.445347	1.36164	0.54422	0.799232	15.2932	24.7374
cds1623	NC_20059.1	1689135	1689353	437.297	-0.579881	1.49473	0.365067	0.686078	328.471	546.123
cds1624	NC_20059.1	1689370	1689615	675.638	-0.735258	1.6647	0.263892	0.611846	460.454	890.823
cds1625	NC_20059.1	1689687	1689800	29.2582	-0.673907	1.59539	0.312593	0.646045	20.4482	38.0682
cds1626	NC_20059.1	1689831	1690679	116.753	0.36545	-1.28828	0.384257	0.701425	132.213	101.292
cds1627	NC_20059.1	1690713	1691153	95.333	0.303197	-1.23388	0.516715	0.782102	106.671	83.9951
cds1628	NC_20059.1	1691179	1691454	228.404	0.364168	-1.28714	0.548469	0.800796	263.425	193.382
cds1629	NC_20059.1	1691875	1692849	208.524	0.300255	-1.23136	0.555348	0.803278	232.62	184.428
cds1630	NC_20059.1	1693141	1693683	85.5843	0.59595	-1.51147	0.234043	0.583104	106.028	65.1406
cds1631	NC_20059.1	1694081	1694386	287.953	-1.50419	2.83665	0.0144601	0.142494	125.039	450.866
cds1632	NC_20059.1	1694608	1694769	51.5299	-0.588963	1.50417	0.320448	0.652204	38.7262	64.3335
cds1633	NC_20059.1	1695012	1695785	229.151	-0.19298	1.14312	0.720254	0.891913	211.9	246.402
cds1634	NC_20059.1	1695804	1696958	172.043	0.00542608	-1.00377	0.991398	0.996789	172.576	171.509
cds1635	NC_20059.1	1696960	1698153	185.446	0.195062	-1.14477	0.697626	0.880814	199.994	170.898
cds1636	NC_20059.1	1698254	1699279	1084.01	0.0198226	-1.01383	0.97655	0.991212	1094.33	1073.68
cds1637	NC_20059.1	1699652	1700839	197.532	-0.465295	1.3806	0.345189	0.669043	162.557	232.506
cds1638	NC_20059.1	1700840	1702003	116.084	-0.61052	1.52681	0.168557	0.53279	89.8178	142.35
cds1639	NC_20059.1	1702033	1702278	107.158	-0.559806	1.47407	0.237856	0.588407	84.8428	129.474
cds1640	NC_20059.1	1702501	1703265	127.275	-0.32251	1.2505	0.449392	0.747477	112.297	142.254
cds1641	NC_20059.1	1703274	1704074	555.885	-0.968729	1.95712	0.138824	0.485419	329.118	782.651
cds1642	NC_20059.1	1704151	1705014	1584.98	-1.26803	2.40832	0.0597009	0.326666	754.171	2415.8
cds1643	NC_20059.1	1705242	1705445	144.873	-0.807705	1.75042	0.0935846	0.410011	101.463	188.284
cds1644	NC_20059.1	1705799	1706164	3365.57	-1.97747	3.93801	0.00397201	0.0625866	908.301	5822.84
cds1645	NC_20059.1	1706444	1706806	2120	-0.527509	1.44144	0.447303	0.746121	1601.5	2638.5
cds1646	NC_20059.1	1706817	1709351	6620.83	-0.66621	1.5869	0.3369	0.665104	4600.28	8641.38
cds1647	NC_20059.1	1709461	1709889	138.921	0.355739	-1.27964	0.479221	0.766188	158.835	119.007
cds1648	NC_20059.1	1709931	1711118	221.812	0.784173	-1.72211	0.156757	0.512367	290.552	153.072
cds1649	NC_20059.1	1711241	1711960	185.271	0.262848	-1.19985	0.624798	0.844754	204.997	165.544
cds1650	NC_20059.1	1711960	1712427	95.7599	-0.343852	1.26914	0.474277	0.762797	83.897	107.623
cds1651	NC_20059.1	1712563	1713390	203.274	-0.551499	1.46561	0.285238	0.630331	160.08	246.469
cds1652	NC_20059.1	1713596	1714363	394.061	-1.86853	3.6516	0.00389804	0.0615754	125.777	662.346
cds1653	NC_20059.1	1714636	1715562	214.112	-1.63835	3.1131	0.00689163	0.0887862	85.2856	342.939
cds1654	NC_20059.1	1715800	1716519	90.6195	-0.25565	1.19387	0.591478	0.82511	82.5623	98.6766
cds1655	NC_20059.1	1716576	1717136	178.882	-0.639959	1.55828	0.16681	0.529398	136.107	221.658
cds1656	NC_20059.1	1717240	1717986	85.538	-0.484773	1.39937	0.315484	0.648166	70.4384	100.638
cds1657	NC_20059.1	1717986	1718819	60.8742	0.455284	-1.37105	0.399588	0.710065	72.4285	49.3199
cds1658	NC_20059.1	1718946	1720619	491.751	-0.344072	1.26933	0.58374	0.818461	419.395	564.107
cds1659	NC_20059.1	1720817	1723150	1332.66	-0.565314	1.47971	0.39239	0.707472	1000.56	1664.75
cds1660	NC_20059.1	1723202	1724269	138.926	0.0559981	-1.03958	0.900252	0.964698	142.658	135.195
cds1661	NC_20059.1	1724253	1724735	114.657	-0.117108	1.08456	0.809904	0.932964	110.483	118.83
cds1662	NC_20059.1	1724732	1725547	115.779	-0.0562765	1.03978	0.909539	0.968378	114.234	117.324
cds1663	NC_20059.1	1725550	1726431	59.1111	0.566349	-1.48077	0.295984	0.638039	72.31	45.9121
cds1664	NC_20059.1	1726443	1727609	43.2626	0.378642	-1.30012	0.544521	0.7993	49.9702	36.555
cds1665	NC_20059.1	1727739	1728173	77.3969	0.775802	-1.71214	0.155334	0.510766	100.361	54.4327
cds1666	NC_20059.1	1728260	1729549	1028.89	-0.581131	1.49602	0.390402	0.70571	760.263	1297.52
cds1667	NC_20059.1	1729841	1732309	255.616	-0.665829	1.58648	0.200287	0.570809	189.537	321.695
cds1668	NC_20059.1	1732290	1733012	473.351	0.0224129	-1.01566	0.97207	0.9889	478.237	468.466
cds1669	NC_20059.1	1733431	1734318	320.128	-0.824308	1.77069	0.164456	0.525282	214.267	425.989
cds1670	NC_20059.1	1734315	1735154	386.986	-0.58788	1.50304	0.3239	0.656255	293.75	480.222
cds1671	NC_20059.1	1735303	1736577	674.195	-0.539067	1.45303	0.423547	0.727873	511.332	837.058
cds1672	NC_20059.1	1736797	1737108	254.077	0.201147	-1.14961	0.739532	0.901294	275.75	232.405
cds1673	NC_20059.1	1737265	1738308	793.117	-0.77774	1.71444	0.252911	0.606318	519.595	1066.64
cds1674	NC_20059.1	1738325	1739707	1285.23	-1.04816	2.06789	0.120464	0.455824	709.913	1860.54
cds1675	NC_20059.1	1739723	1741078	1010.54	-0.956991	1.94126	0.151235	0.504235	597.093	1423.98
cds1676	NC_20059.1	1741217	1741858	267.836	-0.794541	1.73453	0.19424	0.56507	181.06	354.611
cds1677	NC_20059.1	1741911	1743356	503.618	-0.717336	1.64414	0.254172	0.606318	352.122	655.114
cds1678	NC_20059.1	1743412	1743666	380.168	-0.485776	1.40034	0.42751	0.731241	302.778	457.559
cds1679	NC_20059.1	1743696	1743944	234.799	-0.55129	1.4654	0.330643	0.660964	182.997	286.601
cds1680	NC_20059.1	1743981	1744952	556.355	-0.675253	1.59688	0.28169	0.627396	398.341	714.369
cds1681	NC_20059.1	1744998	1745372	193.186	-0.913586	1.88372	0.0791827	0.376852	126.337	260.036
cds1682	NC_20059.1	1745519	1746112	60.2427	-0.393346	1.31344	0.450405	0.747841	50.879	69.6063
cds1683	NC_20059.1	1746122	1746568	280.152	-1.59338	3.01755	0.00384567	0.0610904	121.174	439.13
cds1684	NC_20059.1	1746581	1747075	65.4415	-1.33491	2.52261	0.00844602	0.100016	34.1526	96.7304
cds1685	NC_20059.1	1747075	1748370	96.5252	-0.257175	1.19514	0.550605	0.80171	86.8374	106.213
cds1686	NC_20059.1	1748520	1749545	176.907	-0.527276	1.44121	0.253102	0.606318	141.946	211.867
cds1687	NC_20059.1	1749542	1750699	121.794	-0.218087	1.16319	0.596032	0.828489	111.712	131.876
cds1688	NC_20059.1	1750696	1752147	116.4	-0.0474344	1.03343	0.911274	0.968902	114.762	118.038
cds1689	NC_20059.1	1752431	1754704	323.963	-1.06956	2.0988	0.0542242	0.308514	191.183	456.742
cds1690	NC_20059.1	1754694	1756058	198.514	-0.596324	1.51186	0.225144	0.577528	153.504	243.524
cds1691	NC_20059.1	1756108	1756971	87.4012	-0.0162465	1.01132	0.971579	0.98872	87.4144	87.3881
cds1692	NC_20059.1	1757079	1757321	158.843	-0.941105	1.92	0.0546958	0.310057	103.858	213.828
cds1693	NC_20059.1	1757400	1758734	155.369	-0.270663	1.20636	0.544112	0.799232	139.861	170.876
cds1694	NC_20059.1	1758741	1759592	119.559	-0.312832	1.24214	0.46976	0.760781	105.701	133.418
cds1695	NC_20059.1	1759612	1760199	115.138	0.118235	-1.08541	0.814586	0.934312	120.494	109.783
cds1696	NC_20059.1	1760495	1761931	87.599	-0.247434	1.18709	0.616973	0.840374	78.9596	96.2383
cds1697	NC_20059.1	1761935	1762249	41.8867	-0.703796	1.62879	0.230516	0.581947	29.9435	53.8299
cds1698	NC_20059.1	1762267	1763946	159.56	-0.375128	1.29695	0.39784	0.709547	136.926	182.194
cds1699	NC_20059.1	1763958	1764470	44.6964	-0.451988	1.36792	0.451841	0.748382	35.9665	53.4263
cds1700	NC_20059.1	1764716	1765528	386.023	-0.643295	1.56189	0.26557	0.612487	285.762	486.285
cds1701	NC_20059.1	1765583	1766197	39.5495	-0.234687	1.17665	0.708969	0.887022	35.074	44.0249
cds1702	NC_20059.1	1766382	1766588	188.13	-1.01881	2.02625	0.0315135	0.228098	118.062	258.198
cds1703	NC_20059.1	1766781	1767038	408.832	0.421416	-1.33924	0.525593	0.790061	486.106	331.559
cds1704	NC_20059.1	1767958	1768125	47.036	-0.26688	1.2032	0.661614	0.861668	42.2474	51.8246
cds1705	NC_20059.1	1768173	1768652	316.044	0.952336	-1.935	0.148001	0.498652	443.797	188.291
cds1706	NC_20059.1	1768742	1768861	170.04	-1.0043	2.00598	0.0868324	0.393723	103.35	236.73
cds1707	NC_20059.1	1769097	1769297	310.28	-0.730272	1.65895	0.250856	0.603696	214.737	405.823
cds1708	NC_20059.1	1769486	1769752	840.922	0.356287	-1.28013	0.607861	0.83643	981.665	700.179
cds1709	NC_20059.1	1770052	1770804	50.8583	0.82651	-1.77339	0.19261	0.564804	68.1215	33.5951
cds1710	NC_20059.1	1770869	1771831	144.829	-0.698348	1.62265	0.128772	0.470692	106.683	182.974
cds1711	NC_20059.1	1771808	1773010	1169.93	-1.29924	2.46099	0.0451403	0.281741	560.776	1779.08
cds1712	NC_20059.1	1773223	1773948	102.702	-0.0243636	1.01703	0.955277	0.982987	101.115	104.289
cds1713	NC_20059.1	1774033	1775016	128.378	0.0589575	-1.04171	0.88742	0.959979	131.271	125.486
cds1714	NC_20059.1	1775059	1776633	99.0427	0.423872	-1.34152	0.388724	0.704703	114.582	83.503
cds1715	NC_20059.1	1776623	1777708	49.1231	0.373377	-1.29538	0.526128	0.790369	56.7998	41.4464
cds1716	NC_20059.1	1777705	1778625	59.3088	0.17593	-1.12969	0.736657	0.899993	63.8258	54.7919
cds1717	NC_20059.1	1778679	1779755	310.441	-0.0813925	1.05804	0.888213	0.959979	300.326	320.556
cds1718	NC_20059.1	1779897	1780859	75.6369	-0.0196417	1.01371	0.968084	0.986921	74.6231	76.6506
cds1719	NC_20059.1	1780991	1782514	110.065	0.0305748	-1.02142	0.943472	0.978931	110.876	109.254
cds1720	NC_20059.1	1782511	1783539	72.668	0.285326	-1.21869	0.568637	0.810037	80.0773	65.2587
cds1721	NC_20059.1	1783536	1784504	95.4497	0.95247	-1.93518	0.0295303	0.221763	128.667	62.2323
cds1722	NC_20059.1	1784533	1785267	83.3907	0.618078	-1.53483	0.17266	0.538564	102.544	64.2376
cds1723	NC_20059.1	1785369	1786730	141.639	-0.241589	1.18229	0.580903	0.818168	129.302	153.975
cds1724	NC_20059.1	1786843	1788669	164.828	-0.657577	1.57743	0.143213	0.493088	124.237	205.419
cds1725	NC_20059.1	1788845	1789543	301.27	-0.634676	1.55259	0.294769	0.638039	222.276	380.263
cds1726	NC_20059.1	1789677	1791269	143.06	-0.205681	1.15323	0.652725	0.85843	131.901	154.219
cds1727	NC_20059.1	1791311	1793452	155.438	-0.256149	1.19429	0.558495	0.804966	140.41	170.465
cds1728	NC_20059.1	1793580	1793903	47.1782	-0.582215	1.49715	0.304489	0.641711	36.0976	58.2587
cds1729	NC_20059.1	1793900	1797400	265.378	-0.840193	1.79029	0.125963	0.464964	178.236	352.52
cds1730	NC_20059.1	1797449	1798366	79.7875	-0.853562	1.80696	0.0723917	0.359088	53.8394	105.736
cds1731	NC_20059.1	1798515	1799000	90.1269	-2.1609	4.47194	9.42937e-05	0.00459554	25.6239	154.63
cds1732	NC_20059.1	1799102	1799689	95.889	-0.689843	1.61311	0.107361	0.434659	71.2575	120.521
cds1733	NC_20059.1	1799770	1800480	1377.59	-1.2104	2.31401	0.0656582	0.340696	694.756	2060.42
cds1734	NC_20059.1	1800535	1802346	263.897	0.22053	-1.16516	0.676787	0.8699	287.363	240.431
cds1735	NC_20059.1	1802611	1803270	615.017	-1.20204	2.30065	0.0598597	0.32725	317.932	912.101
cds1736	NC_20059.1	1803423	1803752	6669.18	-1.02636	2.03688	0.131086	0.47402	3717.4	9620.97
cds1737	NC_20059.1	1803961	1805370	849.875	-0.355988	1.27986	0.591932	0.82517	714.523	985.226
cds1738	NC_20059.1	1805433	1805771	321.688	-0.357523	1.28122	0.558701	0.805064	273.494	369.883
cds1739	NC_20059.1	1806120	1807595	222.83	-0.440289	1.35688	0.381519	0.699224	184.803	260.858
cds1740	NC_20059.1	1807598	1808404	322.773	-0.659992	1.58007	0.255721	0.607305	236.705	408.842
cds1741	NC_20059.1	1808437	1811358	1337.96	-1.27285	2.41639	0.0546779	0.310057	643.009	2032.91
cds1742	NC_20059.1	1811608	1812183	365.899	-0.430391	1.3476	0.474189	0.762797	300.342	431.456
cds1743	NC_20059.1	1812283	1812645	102.049	0.429484	-1.34675	0.414258	0.722059	119.581	84.5167
cds1744	NC_20059.1	1812666	1813043	50.499	-0.606757	1.52283	0.319762	0.652074	37.2893	63.7086
cds1745	NC_20059.1	1813407	1814078	83.6593	-0.863336	1.81924	0.0577556	0.321336	56.6769	110.642
cds1746	NC_20059.1	1814264	1817059	944.844	-0.72762	1.6559	0.272042	0.619974	645.314	1244.37
cds1747	NC_20059.1	1817210	1818100	272.45	-1.03403	2.04773	0.0636524	0.335181	164.359	380.542
cds1748	NC_20059.1	1818309	1818443	353.423	-1.34075	2.53283	0.030476	0.225148	170.037	536.808
cds1749	NC_20059.1	1818483	1818641	1229	-1.51657	2.8611	0.0216797	0.180484	498.73	1959.28
cds1750	NC_20059.1	1818733	1819032	335.48	-0.404724	1.32384	0.511621	0.780142	278.293	392.667
cds1751	NC_20059.1	1819160	1819672	84.8684	-0.768726	1.70376	0.0984429	0.420669	61.152	108.585
cds1752	NC_20059.1	1819702	1820274	265.148	-0.311322	1.24084	0.578826	0.816852	232.209	298.087
cds1753	NC_20059.1	1820309	1820809	199.341	-0.894794	1.85934	0.110484	0.439179	130.415	268.266
cds1754	NC_20059.1	1820898	1821983	83.4764	-1.05234	2.07388	0.0497593	0.296762	49.311	117.642
cds1755	NC_20059.1	1821990	1823120	75.0424	-0.422399	1.34015	0.368416	0.68833	62.6303	87.4545
cds1756	NC_20059.1	1823367	1823792	79.3089	-0.216988	1.1623	0.645092	0.855091	73.1981	85.4197
cds1757	NC_20059.1	1823926	1824936	1520.53	-0.0797743	1.05685	0.912515	0.96905	1459.97	1581.09
cds1758	NC_20059.1	1825015	1825437	188.15	-0.103819	1.07461	0.851559	0.946729	180.634	195.665
cds1759	NC_20059.1	1825495	1826760	180.714	-0.861495	1.81692	0.0771408	0.372206	121.871	239.557
cds1760	NC_20059.1	1826778	1827302	101.638	-1.64983	3.13797	0.000472162	0.0143405	44.0042	159.273
cds1761	NC_20059.1	1827474	1827965	110.237	0.0235159	-1.01643	0.958763	0.983683	111.228	109.247
cds1762	NC_20059.1	1827986	1828168	22.1755	0.239815	-1.18084	0.737563	0.900194	24.5714	19.7796
cds1763	NC_20059.1	1828272	1828577	28.0709	-0.242865	1.18334	0.726338	0.895258	24.4855	31.6562
cds1764	NC_20059.1	1828615	1830516	99.1614	-0.163327	1.11987	0.727733	0.895963	92.0212	106.302
cds1765	NC_20059.1	1830519	1832408	132.213	-0.459749	1.3753	0.29694	0.638039	108.833	155.592
cds1766	NC_20059.1	1832605	1833291	80.636	-0.363672	1.2867	0.447049	0.746121	68.8008	92.4713
cds1767	NC_20059.1	1833334	1834224	115.737	-0.607216	1.52332	0.18581	0.55962	89.6171	141.858
cds1768	NC_20059.1	1834306	1834554	19.2792	0.678232	-1.60018	0.376042	0.694121	26.1972	12.3613
cds1769	NC_20059.1	1834570	1834800	31.8002	0.358352	-1.28196	0.610695	0.838172	36.9167	26.6837
cds1770	NC_20059.1	1834824	1835678	142.93	-1.11006	2.15854	0.00851258	0.100222	86.2722	199.587
cds1771	NC_20059.1	1836136	1836879	70.7317	0.196372	-1.14581	0.719422	0.891745	75.7496	65.7139
cds1772	NC_20059.1	1837062	1837541	71.5899	0.0737069	-1.05242	0.876395	0.958297	73.5218	69.658
cds1773	NC_20059.1	1837711	1838202	106.337	-0.824719	1.77119	0.0603066	0.328043	74.2832	138.391
cds1774	NC_20059.1	1838199	1839026	100.037	-0.219896	1.16465	0.607178	0.83643	91.3495	108.725
cds1775	NC_20059.1	1839031	1839813	132.065	-0.661109	1.5813	0.134837	0.480293	100.128	164.002
cds1776	NC_20059.1	1839822	1841375	547.796	-1.27394	2.41821	0.0367052	0.24867	276.897	818.695
cds1777	NC_20059.1	1841618	1842424	112.376	-0.761422	1.69516	0.0710072	0.355715	80.9328	143.819
cds1778	NC_20059.1	1842548	1843468	130.232	-0.365599	1.28842	0.387846	0.704438	112.187	148.277
cds1779	NC_20059.1	1843486	1844439	216.127	-0.819496	1.76479	0.101945	0.424621	149.34	282.913
cds1780	NC_20059.1	1844681	1845712	204.062	-0.500199	1.41441	0.352683	0.674419	164.035	244.09
cds1781	NC_20059.1	1845709	1846386	414.345	-1.0396	2.05565	0.0997809	0.422249	238.842	589.848
cds1782	NC_20059.1	1846540	1847751	516.717	0.141862	-1.10333	0.832878	0.93849	550.328	483.106
cds1783	NC_20059.1	1847822	1849003	247.892	-0.335029	1.2614	0.527398	0.790961	215.324	280.46
cds1784	NC_20059.1	1849349	1850245	71.9853	0.142223	-1.1036	0.794239	0.925954	75.2008	68.7697
cds1785	NC_20059.1	1850238	1850861	75.396	0.0470288	-1.03313	0.930236	0.97494	76.1836	74.6084
cds1786	NC_20059.1	1851037	1852224	130.322	-0.379922	1.30127	0.433174	0.735838	110.451	150.194
cds1787	NC_20059.1	1852770	1853366	38.1015	0.289806	-1.22248	0.639797	0.851482	42.608	33.5951
cds1788	NC_20059.1	1853448	1853882	62.1608	1.16173	-2.23725	0.032714	0.234787	89.7645	34.5571
cds1789	NC_20059.1	1854165	1855709	188.172	-1.30627	2.47301	0.00603872	0.0823545	100.239	276.105
cds1790	NC_20059.1	1855702	1856856	275.139	-1.31752	2.49237	0.0128783	0.130802	142.29	407.988
cds1791	NC_20059.1	1856918	1857382	238.029	-1.87794	3.67549	0.000511273	0.015234	85.5723	390.487
cds1792	NC_20059.1	1857627	1857845	365.757	-1.58065	2.99104	0.0112756	0.119746	149.131	582.383
cds1793	NC_20059.1	1858040	1859980	607.819	-0.847207	1.79901	0.178403	0.547399	394.045	821.593
cds1794	NC_20059.1	1860006	1861028	177.547	-0.964387	1.95123	0.0458645	0.284089	114.7	240.394
cds1795	NC_20059.1	1861035	1861850	187.504	-0.561615	1.47592	0.265901	0.613024	147.313	227.696
cds1796	NC_20059.1	1861852	1862346	106.864	-0.617724	1.53445	0.170009	0.534324	82.8652	130.862
cds1797	NC_20059.1	1862350	1863576	134.731	-0.39374	1.31379	0.355624	0.676902	115.405	154.057
cds1798	NC_20059.1	1863703	1864728	420.871	-0.8691	1.82652	0.182945	0.554301	265.915	575.828
cds1799	NC_20059.1	1865033	1866034	64.5827	0.0888525	-1.06352	0.868192	0.954085	66.4262	62.7392
cds1800	NC_20059.1	1866062	1866433	26.2776	0.694415	-1.61823	0.316247	0.648269	34.7955	17.7596
cds1801	NC_20059.1	1866773	1867090	31.3347	0.455539	-1.37129	0.486892	0.768977	37.4693	25.2
cds1802	NC_20059.1	1867146	1868279	52.8146	0.106675	-1.07674	0.858414	0.951111	54.7445	50.8847
cds1803	NC_20059.1	1868364	1869452	146.94	-0.945162	1.92541	0.0286945	0.218749	96.2015	197.678
cds1804	NC_20059.1	1869476	1870387	846.218	-1.83425	3.56586	0.00646929	0.0863533	264.302	1428.13
cds1805	NC_20059.1	1870449	1871048	46.4383	0.356538	-1.28035	0.531014	0.793047	53.3765	39.5002
cds1806	NC_20059.1	1871068	1872927	131.024	-0.227296	1.17064	0.625094	0.844791	118.677	143.371
cds1807	NC_20059.1	1872940	1873473	107.818	-0.339646	1.26545	0.456945	0.751472	94.0352	121.601
cds1808	NC_20059.1	1873560	1874609	224.699	1.24786	-2.37489	0.0350835	0.242947	332.844	116.554
cds1809	NC_20059.1	1874748	1875140	32.4961	-0.0457245	1.0322	0.946239	0.979162	31.3603	33.632
cds1810	NC_20059.1	1875206	1876258	449.326	-0.567387	1.48184	0.354752	0.675979	342.798	555.854
cds1811	NC_20059.1	1876291	1877928	390.186	-0.352928	1.27715	0.559229	0.805064	332.812	447.56
cds1812	NC_20059.1	1878063	1878581	192.066	-1.35172	2.55215	0.00458795	0.0685141	100.226	283.905
cds1813	NC_20059.1	1878695	1879465	162.574	-0.368265	1.2908	0.4593	0.754341	139.935	185.213
cds1814	NC_20059.1	1879603	1880499	67.7366	-0.0590453	1.04178	0.905198	0.965722	65.8078	69.6654
cds1815	NC_20059.1	1880706	1882769	507.857	-0.359285	1.28279	0.566204	0.808233	429.791	585.923
cds1816	NC_20059.1	1883071	1884183	520.834	-1.05932	2.08395	0.0840761	0.389652	300.301	741.368
cds1817	NC_20059.1	1884188	1884655	80.8604	-0.225791	1.16942	0.662003	0.861668	73.3706	88.3501
cds1818	NC_20059.1	1884794	1885933	99.6225	-0.197882	1.14701	0.643274	0.853941	92.6064	106.639
cds1819	NC_20059.1	1886061	1886666	153.353	-0.330396	1.25736	0.505596	0.777184	134.354	172.353
cds1820	NC_20059.1	1886666	1887253	111.903	-0.772227	1.7079	0.0762779	0.370316	80.5314	143.275
cds1821	NC_20059.1	1887407	1888477	139.059	-0.274272	1.20938	0.511959	0.780142	125.023	153.095
cds1822	NC_20059.1	1888554	1889393	58.3711	-0.705336	1.63052	0.198097	0.568644	42.2518	74.4904
cds1823	NC_20059.1	1889537	1891525	380.962	-1.47662	2.78296	0.0124073	0.127459	171.913	590.01
cds1824	NC_20059.1	1891654	1892181	88.7778	0.600421	-1.51616	0.257547	0.607944	109.844	67.7118
cds1825	NC_20059.1	1892185	1892628	167.931	-0.108933	1.07843	0.836195	0.939945	160.858	175.005
cds1826	NC_20059.1	1892757	1893212	1073.41	-0.899963	1.86602	0.180572	0.550748	654.719	1492.1
cds1827	NC_20059.1	1893502	1894113	1015.65	-1.36177	2.57	0.0486216	0.29421	440.64	1590.66
cds1828	NC_20059.1	1894139	1894588	599.613	-0.292681	1.22491	0.657144	0.859373	521.434	677.792
cds1829	NC_20059.1	1894697	1895656	220.412	-0.372479	1.29458	0.475385	0.763409	188.435	252.389
cds1830	NC_20059.1	1895871	1896305	727.863	0.219216	-1.1641	0.746807	0.904626	801.396	654.329
cds1831	NC_20059.1	1896471	1897235	75.2071	-0.178331	1.13157	0.716171	0.890056	69.3496	81.0647
cds1832	NC_20059.1	1897636	1898277	61.4924	-0.810572	1.75391	0.119785	0.455314	41.957	81.0278
cds1833	NC_20059.1	1898401	1899030	84.916	0.333352	-1.25994	0.469492	0.760748	96.3038	73.5283
cds1834	NC_20059.1	1899103	1900065	110.623	-0.464756	1.38008	0.280974	0.627396	90.7517	130.495
cds1835	NC_20059.1	1900456	1901061	60.9253	0.146187	-1.10664	0.779095	0.91812	64.0102	57.8404
cds1836	NC_20059.1	1901409	1902152	68.8045	-0.161362	1.11834	0.741041	0.902543	64.4768	73.1321
cds1837	NC_20059.1	1902291	1903775	397.184	-0.667825	1.58868	0.279283	0.625526	286.958	507.41
cds1838	NC_20059.1	1903907	1904176	89.364	-0.275949	1.21079	0.59798	0.829729	80.6173	98.1108
cds1839	NC_20059.1	1904173	1904607	96.8928	-1.03566	2.05005	0.0249104	0.198621	60.8817	132.904
cds1840	NC_20059.1	1904666	1906075	448.372	-0.936755	1.91422	0.12028	0.455543	279.759	616.984
cds1841	NC_20059.1	1906273	1906965	122.721	-1.33647	2.52533	0.00146304	0.0321614	65.5456	179.896
cds1842	NC_20059.1	1907027	1908016	136.782	-1.08107	2.11561	0.0194627	0.171136	82.2393	191.325
cds1843	NC_20059.1	1908029	1908502	513.525	-0.150071	1.10962	0.824593	0.937705	478.252	548.797
cds1844	NC_20059.1	1908549	1909037	265.202	-0.00830371	1.00577	0.988824	0.995952	264.47	265.933
cds1845	NC_20059.1	1909091	1909480	203.548	-0.840822	1.79107	0.0925247	0.40707	138.65	268.446
cds1846	NC_20059.1	1909867	1910427	110.731	-0.406219	1.32521	0.33719	0.665175	93.45	128.013
cds1847	NC_20059.1	1910488	1911030	2787.63	-0.806085	1.74846	0.230368	0.581947	1803.44	3771.81
cds1848	NC_20059.1	1911609	1911776	130.617	-0.319281	1.24771	0.477831	0.765382	114.926	146.309
cds1849	NC_20059.1	1911879	1912595	140.09	-1.44654	2.72554	0.000909303	0.022959	70.8028	209.378
cds1850	NC_20059.1	1913211	1913426	53.7856	0.0822728	-1.05868	0.880478	0.959979	55.1659	52.4053
cds1851	NC_20059.1	1913507	1913701	46.0872	-0.181138	1.13378	0.749504	0.906005	42.788	49.3863
cds1852	NC_20059.1	1913740	1914213	183.213	-0.610748	1.52705	0.285352	0.630362	138.907	227.518
cds1853	NC_20059.1	1914381	1915316	69.8058	-0.0539903	1.03813	0.912574	0.96905	67.9779	71.6337
cds1854	NC_20059.1	1915398	1917407	198.19	-0.300173	1.23129	0.535508	0.794154	174.964	221.416
cds1855	NC_20059.1	1917570	1918697	242.055	-0.189522	1.14039	0.729306	0.897113	224.143	259.967
cds1856	NC_20059.1	1918772	1919212	52.7182	0.603237	-1.51912	0.272618	0.619974	65.4515	39.9849
cds1857	NC_20059.1	1919334	1920170	64.3132	-0.182915	1.13517	0.740654	0.902246	58.9536	69.6727
cds1858	NC_20059.1	1920305	1920619	107.671	-0.7453	1.67632	0.0851508	0.391737	77.4732	137.869
cds1859	NC_20059.1	1920630	1921016	68.9958	-0.390096	1.31048	0.481379	0.766768	57.4264	80.5652
cds1860	NC_20059.1	1921159	1921551	60.3035	-0.52719	1.44112	0.360162	0.682235	47.0712	73.5357
cds1861	NC_20059.1	1921675	1923207	145.851	-0.2054	1.15301	0.628471	0.84638	134.596	157.105
cds1862	NC_20059.1	1923271	1923666	43.515	-1.03251	2.04558	0.0775945	0.373552	25.8039	61.226
cds1863	NC_20059.1	1923811	1924596	81.4154	-1.46417	2.75904	0.00283005	0.049979	38.9025	123.928
cds1864	NC_20059.1	1924606	1925259	63.4396	-1.04577	2.06447	0.0399356	0.263181	38.4848	88.3944
cds1865	NC_20059.1	1925256	1926254	74.6549	-0.709862	1.63565	0.230215	0.581947	52.5499	96.7599
cds1866	NC_20059.1	1926440	1926973	62.5588	-0.346719	1.27167	0.510979	0.779929	54.0646	71.0531
cds1867	NC_20059.1	1926976	1927101	18.7089	-0.345076	1.27022	0.644075	0.854282	15.2072	22.2105
cds1868	NC_20059.1	1927378	1928514	572.741	-1.05626	2.07953	0.0739696	0.364742	334.86	810.622
cds1869	NC_20059.1	1928540	1928902	214.383	-0.613311	1.52977	0.224746	0.577528	164.023	264.743
cds1870	NC_20059.1	1928902	1931766	1175.35	-1.14774	2.21567	0.0654236	0.340214	636.669	1714.03
cds1871	NC_20059.1	1931916	1932176	24.2783	-0.279488	1.21376	0.689545	0.876447	20.8741	27.6826
cds1872	NC_20059.1	1932189	1932959	168.954	-0.397579	1.3173	0.46	0.7549	142.735	195.173
cds1873	NC_20059.1	1933009	1933398	1431.48	-0.770237	1.70555	0.259935	0.607944	939.075	1923.89
cds1874	NC_20059.1	1933530	1933910	509.104	-0.808765	1.75171	0.225086	0.577528	330.436	687.772
cds1875	NC_20059.1	1933922	1935163	611.047	-0.683174	1.60567	0.298419	0.638039	429.782	792.311
cds1876	NC_20059.1	1935179	1936453	778.078	-0.616135	1.53276	0.36305	0.684678	563.12	993.035
cds1877	NC_20059.1	1936476	1937231	828.5	-0.732103	1.66106	0.278352	0.624999	559.893	1097.11
cds1878	NC_20059.1	1937510	1938979	3907.66	-1.20509	2.30552	0.0817092	0.383484	1894.88	5920.44
cds1879	NC_20059.1	1939126	1940292	425.399	-2.23885	4.72021	0.000136868	0.00593439	113.636	737.162
cds1880	NC_20059.1	1940526	1941203	123.142	-0.368714	1.2912	0.405586	0.714663	106.667	139.616
cds1881	NC_20059.1	1941320	1941835	66.8187	0.0548663	-1.03876	0.913877	0.969184	68.4157	65.2218
cds1882	NC_20059.1	1942015	1944501	376.971	0.41831	-1.33636	0.48264	0.767608	443.025	310.918
cds1883	NC_20059.1	1944786	1946042	174.581	-1.31118	2.48145	0.00418881	0.064604	93.9085	255.253
cds1884	NC_20059.1	1946217	1946543	25.3381	-0.479342	1.39411	0.490122	0.770541	19.5638	31.1125
cds1885	NC_20059.1	1946600	1950019	460.189	-0.872332	1.83062	0.131828	0.474415	300.896	619.481
cds1886	NC_20059.1	1950149	1950631	51.5116	-0.478697	1.39348	0.395799	0.709547	41.2978	61.7255
cds1887	NC_20059.1	1950636	1951466	86.4745	-0.661199	1.5814	0.140098	0.48704	64.7308	108.218
cds1888	NC_20059.1	1953097	1954614	337.423	-0.725725	1.65373	0.212611	0.574948	239.199	435.646
cds1889	NC_20059.1	1954682	1955104	71.2722	0.140179	-1.10204	0.784368	0.920395	75.9497	66.5947
cds1890	NC_20059.1	1955108	1955428	157.63	0.209958	-1.15665	0.657144	0.859373	171.193	144.067
cds1891	NC_20059.1	1955432	1957066	311.921	-0.64195	1.56044	0.2545	0.606318	232.263	391.579
cds1892	NC_20059.1	1957063	1957770	293.713	-1.10317	2.14826	0.0696634	0.351504	165.828	421.597
cds1893	NC_20059.1	1957770	1958099	304.553	-1.25561	2.38767	0.0469368	0.287862	153.303	455.802
cds1894	NC_20059.1	1958107	1959354	206.801	-0.899894	1.86593	0.0745891	0.366075	137.048	276.553
cds1895	NC_20059.1	1959358	1960287	187.097	-0.152456	1.11146	0.767088	0.915294	175.979	198.214
cds1896	NC_20059.1	1960307	1960783	294.592	-0.806675	1.74917	0.176094	0.543611	198.601	390.583
cds1897	NC_20059.1	1960970	1962049	104.421	-0.735665	1.66516	0.0817884	0.383484	75.9089	132.934
cds1898	NC_20059.1	1962132	1962818	103.564	-0.920765	1.89312	0.0300404	0.223772	68.8622	138.265
cds1899	NC_20059.1	1962874	1963326	58.6881	0.112349	-1.08099	0.828788	0.93849	61.0416	56.3346
cds1900	NC_20059.1	1963461	1964762	148.114	-0.40228	1.32159	0.344207	0.668607	125.858	170.369
cds1901	NC_20059.1	1964743	1965258	162.518	-0.489335	1.4038	0.355114	0.676136	132.053	192.984
cds1902	NC_20059.1	1965354	1966154	1872.26	-0.50728	1.42137	0.450007	0.747672	1445.6	2298.92
cds1903	NC_20059.1	1966261	1966878	140.238	-0.755993	1.68879	0.0723393	0.359088	101.131	179.345
cds1904	NC_20059.1	1967145	1967909	248.633	0.497968	-1.41222	0.402279	0.710829	300.153	197.112
cds1905	NC_20059.1	1967927	1968169	89.352	0.517062	-1.43104	0.349522	0.670691	108.628	70.0763
cds1906	NC_20059.1	1968273	1968944	146.181	0.372881	-1.29494	0.445061	0.744968	167.95	124.413
cds1907	NC_20059.1	1969054	1969461	46.6857	-0.174437	1.12852	0.764795	0.91433	43.4635	49.9079
cds1908	NC_20059.1	1969527	1970486	117.364	0.167931	-1.12345	0.689187	0.876447	124.519	110.209
cds1909	NC_20059.1	1970676	1970873	70.4294	0.927916	-1.90253	0.113642	0.443217	96.3564	44.5023
cds1910	NC_20059.1	1971027	1972445	574.824	-0.86028	1.81539	0.185813	0.55962	365.007	784.642
cds1911	NC_20059.1	1972670	1973176	154.551	-0.574794	1.48946	0.256156	0.607487	120.936	188.166
cds1912	NC_20059.1	1973347	1975578	390.037	-1.01652	2.02303	0.0726104	0.359733	236.481	543.594
cds1913	NC_20059.1	1975593	1975826	68.959	-0.641066	1.55948	0.251601	0.60444	51.9841	85.9339
cds1914	NC_20059.1	1975812	1977011	148.229	0.154111	-1.11274	0.755352	0.908532	157.656	138.802
cds1915	NC_20059.1	1977225	1977527	570.251	-0.684232	1.60685	0.291285	0.63565	402.414	738.088
cds1916	NC_20059.1	1977908	1978243	1634.61	-1.23999	2.36197	0.0686934	0.348006	785.363	2483.86
cds1917	NC_20059.1	1978383	1979615	213.568	-0.109964	1.0792	0.834738	0.939223	204.162	222.974
cds1918	NC_20059.1	1979671	1980924	199.08	-0.574054	1.4887	0.264968	0.61235	155.15	243.009
cds1919	NC_20059.1	1980938	1981870	741.422	-1.33332	2.51982	0.0335485	0.238401	354.915	1127.93
cds1920	NC_20059.1	1981984	1982808	66.576	-0.88751	1.84998	0.0709032	0.355477	44.2212	88.9307
cds1921	NC_20059.1	1982825	1983652	69.3923	-0.420551	1.33844	0.400849	0.710301	58.3597	80.425
cds1922	NC_20059.1	1983726	1984613	74.7895	-0.368126	1.29067	0.470562	0.760928	63.6746	85.9044
cds1923	NC_20059.1	1984674	1985603	74.4005	-0.957476	1.94191	0.0922804	0.407	46.195	102.606
cds1924	NC_20059.1	1985675	1986292	768.279	-2.41391	5.32915	0.000253757	0.00927542	155.858	1380.7
cds1925	NC_20059.1	1986517	1987311	769.973	-0.543355	1.45736	0.429891	0.733439	578.105	961.841
cds1926	NC_20059.1	1987749	1989266	93.1542	0.135577	-1.09853	0.773065	0.917901	97.9584	88.3501
cds1927	NC_20059.1	1989397	1990542	89.6362	-0.0947755	1.0679	0.832672	0.93849	85.8834	93.3891
cds1928	NC_20059.1	1990616	1991080	33.8392	0.508167	-1.42224	0.433032	0.735838	41.5311	26.1473
cds1929	NC_20059.1	1991084	1991884	53.1509	-0.487383	1.4019	0.37687	0.695242	42.608	63.6939
cds1930	NC_20059.1	1991865	1992707	68.254	-0.522524	1.43647	0.308042	0.644361	54.0483	82.4598
cds1931	NC_20059.1	1992820	1993404	71.5048	-0.315778	1.24468	0.516655	0.782102	62.4296	80.5799
cds1932	NC_20059.1	1993627	1994841	807.374	-0.488766	1.40324	0.465298	0.759037	630.877	983.871
cds1933	NC_20059.1	1994961	1995587	62.0724	-0.402057	1.32139	0.434401	0.736883	52.0337	72.1111
cds1934	NC_20059.1	1995634	1996485	38.0009	0.235274	-1.17713	0.738587	0.900434	41.8999	34.1019
cds1935	NC_20059.1	1996623	1999283	320.071	-0.56369	1.47804	0.316063	0.648269	247.888	392.254
cds1936	NC_20059.1	1999458	2000543	534.489	-0.245907	1.18584	0.705401	0.884812	476.525	592.453
cds1937	NC_20059.1	2000783	2001727	54.1338	1.0508	-2.07168	0.106243	0.432971	77.662	30.6056
cds1938	NC_20059.1	2001774	2002700	229.047	0.118425	-1.08555	0.839314	0.941157	240.828	217.266
cds1939	NC_20059.1	2002759	2003778	40.2402	0.651859	-1.57119	0.342725	0.667715	51.8211	28.6594
cds1940	NC_20059.1	2004005	2006623	260.474	0.171578	-1.12629	0.744726	0.904626	278.564	242.385
cds1941	NC_20059.1	2007017	2007940	655.252	-0.4729	1.3879	0.477018	0.765046	517.147	793.357
cds1942	NC_20059.1	2008038	2008457	569.114	-0.671062	1.59224	0.326186	0.65813	397.369	740.858
cds1943	NC_20059.1	2008709	2009230	55.8418	0.904764	-1.87224	0.11072	0.439179	76.1792	35.5044
cds1944	NC_20059.1	2009347	2010261	267.352	0.0564314	-1.03989	0.921284	0.97132	273.855	260.85
cds1945	NC_20059.1	2010606	2012081	412.151	-0.608391	1.52456	0.295578	0.638039	310.231	514.071
cds1946	NC_20059.1	2012078	2013157	241.376	-1.01999	2.0279	0.0452384	0.281877	149.3	333.453
cds1947	NC_20059.1	2013262	2013813	88.9598	0.488392	-1.40288	0.33947	0.666124	106.896	71.0236
cds1948	NC_20059.1	2013888	2014388	67.1773	0.00908376	-1.00632	0.985395	0.994571	67.6787	66.6759
cds1949	NC_20059.1	2014399	2014770	69.3713	-0.501099	1.41529	0.29816	0.638039	56.2755	82.4671
cds1950	NC_20059.1	2014832	2015689	59.4762	-0.0910751	1.06516	0.862412	0.952084	57.7412	61.2113
cds1951	NC_20059.1	2015745	2016416	45.2142	0.402672	-1.32195	0.49053	0.770798	52.8892	37.5392
cds1952	NC_20059.1	2016857	2017177	64.8048	-0.151632	1.11083	0.77103	0.917137	61.5164	68.0932
cds1953	NC_20059.1	2017326	2017694	188.6	-0.503006	1.41716	0.311483	0.645237	152.583	224.618
cds1954	NC_20059.1	2018186	2024881	1919.49	-0.317825	1.24645	0.63203	0.847854	1645.69	2193.3
cds1955	NC_20059.1	2025021	2025347	133.525	-1.70456	3.2593	0.00138091	0.0310065	54.6623	212.387
cds1956	NC_20059.1	2025487	2027097	160.602	1.19675	-2.29223	0.00966221	0.107706	229.835	91.3691
cds1957	NC_20059.1	2027189	2028220	132.123	0.409152	-1.3279	0.380923	0.699026	153.738	110.509
cds1958	NC_20059.1	2028291	2029424	390.449	0.725123	-1.65304	0.263311	0.611622	512.389	268.51
cds1959	NC_20059.1	2029436	2030197	220.008	1.02609	-2.03649	0.0934307	0.409622	311.241	128.775
cds1960	NC_20059.1	2030304	2032769	266.826	1.04537	-2.06389	0.0538663	0.307871	373.139	160.513
cds1961	NC_20059.1	2032828	2033919	163.116	0.814198	-1.75832	0.102452	0.424877	214.218	112.015
cds1962	NC_20059.1	2033923	2034864	186.951	1.12794	-2.18546	0.0442752	0.279196	267.696	106.206
cds1963	NC_20059.1	2034857	2035762	156.62	1.71903	-3.29216	0.000664597	0.0184882	249.582	63.657
cds1964	NC_20059.1	2035983	2037218	759.701	0.618929	-1.53574	0.368119	0.688184	974.414	544.989
cds1965	NC_20059.1	2037656	2038699	52.7335	0.207438	-1.15464	0.716485	0.890056	57.6309	47.8362
cds1966	NC_20059.1	2038762	2040189	261.431	-0.0435142	1.03062	0.935362	0.976596	257.121	265.742
cds1967	NC_20059.1	2040474	2040872	39.4829	0.215103	-1.16079	0.723807	0.893847	42.9028	36.0629
cds1968	NC_20059.1	2040879	2041448	82.4414	-0.0181123	1.01263	0.969537	0.987922	82.4231	82.4598
cds1969	NC_20059.1	2041532	2042902	312.565	-0.0851324	1.06079	0.887654	0.959979	301.902	323.228
cds1970	NC_20059.1	2042912	2043781	147.258	-0.141284	1.10289	0.769119	0.916548	139.996	154.519
cds1971	NC_20059.1	2043788	2044948	171.706	-0.106352	1.0765	0.818252	0.935356	165.17	178.243
cds1972	NC_20059.1	2045099	2046316	77.7463	0.189835	-1.14063	0.694218	0.878976	83.9547	71.5378
cds1973	NC_20059.1	2046472	2047278	49.6368	-0.773011	1.70883	0.207747	0.574948	33.6779	65.5958
cds1974	NC_20059.1	2047561	2049873	236.054	-0.528692	1.44262	0.309551	0.644361	187.293	284.815
cds1975	NC_20059.1	2050069	2050821	111.597	-0.363209	1.28628	0.410926	0.719235	96.7171	126.477
cds1976	NC_20059.1	2050860	2052605	158.759	0.105091	-1.07556	0.818932	0.935634	165.342	152.177
cds1977	NC_20059.1	2052770	2053594	402.692	-0.0398644	1.02802	0.951655	0.981872	395.809	409.575
cds1978	NC_20059.1	2053626	2055314	1946.92	-1.00863	2.012	0.148837	0.50024	1075.59	2818.25
cds1979	NC_20059.1	2055397	2055600	31.0643	0.741051	-1.67139	0.25934	0.607944	40.8801	21.2485
cds1980	NC_20059.1	2055721	2056257	77.143	0.605759	-1.52178	0.234396	0.583276	94.4698	59.8161
cds1981	NC_20059.1	2056261	2056689	94.1328	-0.959704	1.94491	0.0358666	0.244835	61.2298	127.036
cds1982	NC_20059.1	2056844	2058217	283.531	-1.23688	2.35688	0.0330952	0.236389	150.212	416.851
cds1983	NC_20059.1	2058372	2059757	712.255	-1.24761	2.37448	0.0505577	0.298817	357.318	1067.19
cds1984	NC_20059.1	2059939	2060493	324.689	-0.756994	1.68997	0.221879	0.577211	223.221	426.156
cds1985	NC_20059.1	2060507	2061208	146.79	-0.851983	1.80498	0.0492146	0.295805	101.537	192.044
cds1986	NC_20059.1	2061404	2062078	57.2045	0.458863	-1.37446	0.381335	0.699224	67.4905	46.9185
cds1987	NC_20059.1	2062250	2063425	111.553	0.448492	-1.36461	0.32464	0.65679	130.149	92.956
cds1988	NC_20059.1	2063526	2065340	787.593	-0.691863	1.61537	0.295431	0.638039	549.94	1025.25
cds1989	NC_20059.1	2065806	2067218	832.368	-1.25939	2.39394	0.0450919	0.281741	418.064	1246.67
cds1990	NC_20059.1	2067571	2069178	201.534	-0.267513	1.20373	0.597807	0.829671	180.991	222.076
cds1991	NC_20059.1	2069375	2070442	71.8218	0.780476	-1.7177	0.110234	0.439179	92.7663	50.8773
cds1992	NC_20059.1	2070497	2071105	187.857	0.0748088	-1.05322	0.876356	0.958297	193.393	182.32
cds1993	NC_20059.1	2071162	2072127	279.218	-0.0141066	1.00983	0.979584	0.99259	277.136	281.299
cds1994	NC_20059.1	2072173	2072658	52.9596	-0.29493	1.22683	0.583404	0.818461	46.6246	59.2945
cds1995	NC_20059.1	2072652	2073851	138.987	-0.286045	1.21929	0.496378	0.773219	124.38	153.594
cds1996	NC_20059.1	2073883	2074314	135.448	-0.706251	1.63156	0.120136	0.455543	100.57	170.325
[truncated: 4,290 more rows]

## Sheet: NodD1 mutant in Apigenin
Supplementary file 4. Genome differential expression in R. tropici CIAT 899 mutant strains in control, salt and apigenin conditions
NodD1 mutant in Apigenin condition
ID	Replicon	Start	End	baseMean	log2FoldChange	FoldChange	pvalue	padj	Average Wild-type Control	Average NodD1 mutant Apigenin	Gene name
cds0	NC_20059.1	427	1248	24.2601	0.598089	-1.51371	0.444491	0.657827	30.1456	18.3747
cds1	NC_20059.1	1258	1881	35.2816	-0.879683	1.83997	0.170609	0.393112	23.5548	47.0084
cds2	NC_20059.1	1874	2731	336.933	-0.877647	1.83738	0.198818	0.425014	225.205	448.662
cds3	NC_20059.1	2733	3332	397.813	-0.77633	1.71277	0.280337	0.511101	278.189	517.437
cds4	NC_20059.1	3350	4066	181.262	-0.605205	1.52119	0.348635	0.580012	139.763	222.761
cds5	NC_20059.1	4148	4630	112.781	-0.650801	1.57004	0.313499	0.547235	85.5121	140.05
cds6	NC_20059.1	4726	5244	215.251	-1.00839	2.01167	0.122889	0.339993	135.348	295.153
cds7	NC_20059.1	5391	6092	948.673	-1.58758	3.00545	0.0267451	0.146215	416.063	1481.28
cds8	NC_20059.1	6089	7207	355.44	-1.14834	2.21658	0.0753844	0.26096	207.337	503.542
cds9	NC_20059.1	7207	7791	121.327	-0.150788	1.11018	0.776925	0.883119	114.469	128.186
cds10	NC_20059.1	7788	8153	27.8704	1.07278	-2.10349	0.139337	0.35711	39.2554	16.4854
cds11	NC_20059.1	8414	10849	1347.04	-0.713264	1.63951	0.340829	0.573092	966.759	1727.32
cds12	NC_20059.1	10914	11513	94.1396	-1.13253	2.19243	0.0184407	0.120767	57.3404	130.939
cds13	NC_20059.1	11593	11883	60.572	-1.08099	2.11549	0.0403637	0.186046	37.8534	83.2907
cds14	NC_20059.1	12045	12998	68.817	0.176206	-1.12991	0.740297	0.862993	72.769	64.865
cds15	NC_20059.1	13075	14493	60.4587	0.218256	-1.16333	0.660109	0.812301	65.1941	55.7234
cds16	NC_20059.1	14626	15468	121.121	-0.637115	1.55522	0.25139	0.480538	92.8065	149.435
cds17	NC_20059.1	15755	17032	263.092	-0.42559	1.34312	0.476867	0.681688	220.874	305.31
cds18	NC_20059.1	17352	17789	3477.55	-0.66694	1.5877	0.355019	0.585981	2569.16	4385.95
cds19	NC_20059.1	17879	18640	261.725	-1.26134	2.39718	0.0471513	0.203181	143.625	379.825
cds20	NC_20059.1	18740	19171	273.894	-3.7631	13.5771	9.96351e-10	4.17604e-07	29.0909	518.696
cds21	NC_20059.1	19261	20076	514.285	-3.45453	10.9627	6.51475e-09	1.78079e-06	69.3995	959.171
cds22	NC_20059.1	20148	21149	222.934	-2.59644	6.04792	1.84341e-05	0.000934637	53.7015	392.166
cds23	NC_20059.1	21260	21934	115.065	-0.865059	1.82141	0.0955941	0.297647	79.7	150.431
cds24	NC_20059.1	21931	23145	196.601	-0.57232	1.48691	0.307968	0.542503	155.194	238.008
cds25	NC_20059.1	23099	23995	105.903	-0.570405	1.48494	0.261456	0.491266	84.0463	127.76
cds26	NC_20059.1	24105	25016	469.717	-0.927034	1.90136	0.169475	0.392011	306.445	632.988
cds27	NC_20059.1	25049	26401	290.365	-0.87373	1.83239	0.143946	0.360841	197.603	383.127
cds28	NC_20059.1	26652	26972	2575.59	-2.44844	5.45824	0.00157557	0.0234175	599.838	4551.34
cds29	NC_20059.1	27048	30614	125.61	1.03059	-2.04285	0.0795037	0.268189	171.972	79.2479
cds30	NC_20059.1	30607	33810	123.646	0.535947	-1.44989	0.320879	0.553613	147.78	99.5119
cds31	NC_20059.1	33803	34534	168.811	-0.61842	1.53519	0.313266	0.547235	129.883	207.739
cds32	NC_20059.1	34608	36119	136.747	0.398483	-1.31812	0.477016	0.681715	157.364	116.129
cds33	NC_20059.1	36116	38695	648.379	-0.404248	1.3234	0.553252	0.740795	546.372	750.387
cds34	NC_20059.1	39012	40412	1736.82	-3.61767	12.2752	7.49651e-09	1.88522e-06	202.589	3271.05
cds35	NC_20059.1	40591	40866	46.3801	-0.930685	1.90618	0.0983412	0.301131	30.983	61.7772
cds36	NC_20059.1	40886	41287	148.594	-1.37514	2.59393	0.0144716	0.104219	78.3666	218.821
cds37	NC_20059.1	41440	41892	44.6652	-0.998895	1.99847	0.0757357	0.261058	28.6705	60.6599
cds38	NC_20059.1	41901	43694	314.262	-0.43908	1.35574	0.489264	0.691826	261.731	366.793
cds39	NC_20059.1	43800	44549	504.346	-1.17842	2.26329	0.0755404	0.261027	287.802	720.89
cds40	NC_20059.1	44882	46492	5567.06	-1.90822	3.75346	0.00514248	0.0550068	2027.98	9106.14
cds41	NC_20059.1	46611	47045	89.917	-0.639699	1.558	0.176801	0.400702	69.1185	110.715
cds42	NC_20059.1	47332	47940	30.282	0.760121	-1.69363	0.327247	0.557865	39.9545	20.6094
cds43	NC_20059.1	47944	48939	118.295	0.188263	-1.13939	0.736529	0.861499	127.154	109.436
cds44	NC_20059.1	48947	49261	61.2968	-1.08886	2.12706	0.0257775	0.143928	38.0639	84.5297
cds45	NC_20059.1	49276	50064	76.7278	-0.481899	1.39658	0.32238	0.5541	63.5119	89.9438
cds46	NC_20059.1	50061	50804	93.593	-1.32986	2.51378	0.00671741	0.0656802	50.9652	136.221
cds47	NC_20059.1	50830	51480	115.008	-1.02784	2.03897	0.0473074	0.203435	73.5316	156.485
cds48	NC_20059.1	51483	51848	65.8506	-0.948605	1.93001	0.0509968	0.213034	43.9515	87.7496
cds49	NC_20059.1	52004	52612	98.173	-2.05968	4.16893	0.000142301	0.00418058	34.7012	161.645
cds50	NC_20059.1	52825	53352	1907.03	-1.96902	3.91501	0.0085003	0.0765636	639.021	3175.04
cds51	NC_20059.1	53397	54707	3238.06	-1.44623	2.72495	0.0622564	0.237504	1503.01	4973.11
cds52	NC_20059.1	54871	55824	158.79	-1.29123	2.44736	0.0145686	0.104558	88.1135	229.466
cds53	NC_20059.1	55942	57336	202.959	-1.3698	2.58435	0.0110118	0.0894459	107.464	298.454
cds54	NC_20059.1	57745	59748	85.4848	0.334522	-1.26096	0.538976	0.730289	96.394	74.5757
cds55	NC_20059.1	59867	62038	236.341	-0.0230014	1.01607	0.968725	0.986615	234.541	238.14
cds56	NC_20059.1	62291	62947	102.629	-0.526499	1.44043	0.322964	0.554623	82.9927	122.264
cds57	NC_20059.1	63147	63683	119.521	0.112039	-1.08075	0.857292	0.927516	124.974	114.067
cds58	NC_20059.1	63744	64331	143.964	-1.46326	2.75731	0.00630049	0.0627753	72.5509	215.377
cds59	NC_20059.1	64407	65744	40.7413	0.0370737	-1.02603	0.958158	0.98257	40.8735	40.6091
cds60	NC_20059.1	65747	68212	73.7132	1.10522	-2.15132	0.260427	0.489898	111.408	36.0181
cds61	NC_20059.1	75376	75813	159462	1.42006	-2.67596	0.15142	0.369699	318913	11.9349
cds62	NC_20059.1	75870	76064	159460	1.36253	-2.57137	0.165617	0.386789	318914	6.99846
cds63	NC_20059.1	76402	77034	159464	1.43985	-2.71293	0.146736	0.3632	318922	6.82576
cds64	NC_20059.1	77420	78637	159478	1.48125	-2.79191	0.137302	0.356426	318937	17.9888
cds65	NC_20059.1	78786	79850	159475	1.43633	-2.70632	0.147568	0.364399	318936	13.8648
cds66	NC_20059.1	79847	80776	159477	1.48899	-2.80692	0.135575	0.354391	318945	8.15637
cds67	NC_20059.1	80777	81799	159477	1.49296	-2.81466	0.134707	0.353612	318941	13.6515
cds68	NC_20059.1	81796	82641	159475	1.47864	-2.78687	0.137885	0.356992	318931	19.5326
cds69	NC_20059.1	82641	83525	159473	1.46965	-2.76955	0.139899	0.35711	318933	14.0375
cds70	NC_20059.1	83600	84838	159574	1.49681	-2.82219	0.133956	0.352813	319049	99.5119
cds71	NC_20059.1	85071	86273	159607	1.50318	-2.83467	0.132642	0.351125	319047	167.465
cds72	NC_20059.1	86277	86660	159669	1.50026	-2.82893	0.133426	0.352014	319035	303.726
cds73	NC_20059.1	86867	87400	159513	1.47383	-2.77758	0.13902	0.356992	318955	70.3196
cds74	NC_20059.1	87497	89500	159493	1.5019	-2.83215	0.132774	0.351326	318956	31.427
cds75	NC_20059.1	89552	90640	159474	1.4745	-2.77887	0.138805	0.356992	318936	11.549
cds76	NC_20059.1	90656	91492	159470	1.46292	-2.75665	0.141425	0.35866	318926	14.7689
cds77	NC_20059.1	91489	92349	159467	1.4663	-2.76312	0.140647	0.358337	318928	5.49515
cds78	NC_20059.1	92526	93800	159543	1.53251	-2.89289	0.126287	0.344509	319011	74.8295
cds79	NC_20059.1	93974	94837	159564	1.51487	-2.85772	0.130091	0.349617	318991	137.632
cds80	NC_20059.1	94902	95672	159480	1.467	-2.76446	0.14051	0.358227	318935	24.9872
cds81	NC_20059.1	95771	96655	159485	1.4888	-2.80656	0.135636	0.354391	318945	26.1451
cds82	NC_20059.1	97034	97780	159561	1.49005	-2.80899	0.135375	0.354331	319082	39.4107
cds83	NC_20059.1	97788	99269	159727	1.5001	-2.82862	0.133167	0.35192	319422	32.6255
cds84	NC_20059.1	99342	100664	159694	1.47069	-2.77154	0.139721	0.35711	319322	64.5602
cds85	NC_20059.1	100865	101665	159530	1.4781	-2.78581	0.138079	0.356992	318975	84.4892
cds86	NC_20059.1	101749	102375	159494	1.44843	-2.72911	0.144777	0.361258	318948	38.6793
cds87	NC_20059.1	102614	104305	159514	1.53289	-2.89364	0.126175	0.344509	318984	42.6306
cds88	NC_20059.1	104409	106112	160490	1.55061	-2.92941	0.124216	0.342349	319242	1736.96
cds89	NC_20059.1	106293	106925	159593	1.50363	-2.83555	0.132608	0.351125	318960	225.22
cds90	NC_20059.1	106951	107160	159482	1.4472	-2.72678	0.145046	0.361258	318940	23.6972
cds91	NC_20059.1	107427	107807	159729	1.45814	-2.74753	0.14299	0.360023	319023	435.813
cds92	NC_20059.1	108219	108458	159480	1.50253	-2.83339	0.132616	0.351125	318947	12.3209
cds93	NC_20059.1	108565	109287	159529	1.4728	-2.77561	0.139257	0.35706	318981	76.3328
cds94	NC_20059.1	109360	110169	159547	1.46443	-2.75954	0.141225	0.35866	318953	141.675
cds95	NC_20059.1	110217	110696	159485	1.4697	-2.76964	0.139902	0.35711	318943	26.9171
cds96	NC_20059.1	110792	111472	159485	1.44048	-2.71411	0.146605	0.36302	318948	21.4625
cds97	NC_20059.1	111603	112019	160092	1.52922	-2.8863	0.127879	0.346691	319245	939.721
cds98	NC_20059.1	112317	112832	159950	1.51984	-2.86759	0.129572	0.34955	319247	652.419
cds99	NC_20059.1	112886	114109	160250	1.53995	-2.90785	0.125762	0.344066	319428	1072.05
cds100	NC_20059.1	114114	114920	159741	1.52914	-2.88614	0.127257	0.346049	319157	325.158
cds101	NC_20059.1	114997	115575	159497	1.47721	-2.78409	0.138213	0.356992	318969	25.7591
cds102	NC_20059.1	115733	116959	159485	1.49148	-2.81177	0.13504	0.354074	318951	19.878
cds103	NC_20059.1	116999	118015	159480	1.49228	-2.81333	0.134856	0.353857	318948	13.0928
cds104	NC_20059.1	118317	120515	159782	1.55276	-2.93379	0.122558	0.339437	319039	526.254
cds105	NC_20059.1	120781	121050	160933	1.50122	-2.83081	0.13568	0.354391	319216	2651.27
cds106	NC_20059.1	121203	121949	159503	1.46953	-2.76932	0.139979	0.357163	318944	62.3359
cds107	NC_20059.1	122147	123079	159482	1.47576	-2.7813	0.138535	0.356992	318941	23.3112
cds108	NC_20059.1	123092	123565	159479	1.46857	-2.76747	0.140152	0.357458	318935	21.9806
cds109	NC_20059.1	123569	124177	159480	1.4815	-2.79239	0.137252	0.356426	318937	22.7525
cds110	NC_20059.1	124267	126984	159882	1.59211	-3.0149	0.114703	0.327641	319225	539.357
cds111	NC_20059.1	127086	127778	159618	1.4901	-2.80908	0.13558	0.354391	319000	235.001
cds112	NC_20059.1	127775	129379	160081	1.53018	-2.88821	0.127667	0.346411	319234	929.085
cds113	NC_20059.1	129443	130051	159745	1.4834	-2.79607	0.137309	0.356426	319030	459.957
cds114	NC_20059.1	130210	131592	159537	1.51121	-2.85049	0.130829	0.349617	318980	94.667
cds115	NC_20059.1	131688	132293	159501	1.44644	-2.72535	0.145277	0.361258	318929	72.8996
cds116	NC_20059.1	132351	132974	159486	1.46294	-2.7567	0.141439	0.35866	318939	32.3716
cds117	NC_20059.1	132977	133588	159492	1.45588	-2.74324	0.143073	0.360023	318934	50.2283
cds118	NC_20059.1	133682	134218	159471	1.44801	-2.72831	0.144853	0.361258	318923	19.5326
cds119	NC_20059.1	134332	134808	159543	1.45621	-2.74387	0.143083	0.360023	318959	126.388
cds120	NC_20059.1	134824	135147	159737	1.48715	-2.80334	0.136343	0.354945	319136	337.56
cds121	NC_20059.1	135254	137128	160106	1.546	-2.92005	0.124426	0.342499	319218	993.504
cds122	NC_20059.1	137348	137773	159607	1.47341	-2.77677	0.139242	0.35706	319029	184.681
cds123	NC_20059.1	137770	138729	159634	1.49205	-2.81289	0.135128	0.354074	319052	216.545
cds124	NC_20059.1	138741	139427	159497	1.48818	-2.80535	0.135784	0.354406	318959	35.4188
cds125	NC_20059.1	139510	139737	159733	1.4745	-2.77886	0.139177	0.35706	319119	347.453
cds126	NC_20059.1	139959	140327	159498	1.46181	-2.75454	0.141682	0.358786	318978	18.3747
cds127	NC_20059.1	140622	141020	159475	1.42458	-2.68436	0.15035	0.368321	318932	18.5474
cds128	NC_20059.1	141028	141882	159504	1.47158	-2.77325	0.139508	0.35711	318956	52.8489
cds129	NC_20059.1	141908	142663	159586	1.51241	-2.85285	0.130638	0.349617	319015	156.169
cds130	NC_20059.1	142815	143393	160479	1.58098	-2.99173	0.117774	0.331442	319511	1448.03
cds131	NC_20059.1	143454	144611	159493	1.47864	-2.78685	0.137914	0.356992	318943	43.9612
cds132	NC_20059.1	144733	145677	159469	1.21132	-2.31549	0.20742	0.435295	318930	8.50177
cds133	NC_20059.1	146072	147064	159551	1.48179	-2.79295	0.137309	0.356426	318969	132.31
cds134	NC_20059.1	147151	147759	159486	1.45213	-2.73612	0.143907	0.360841	318946	25.2005
cds135	NC_20059.1	147847	148386	159518	1.44683	-2.72608	0.14515	0.361258	318996	40.4364
cds136	NC_20059.1	148577	149578	159571	1.51478	-2.85755	0.130137	0.349617	318978	163.392
cds137	NC_20059.1	149720	151033	159546	1.50737	-2.84292	0.131667	0.349846	318988	104.743
cds138	NC_20059.1	151061	151540	159496	1.38966	-2.62017	0.158851	0.378437	318946	44.6416
cds139	NC_20059.1	151537	152307	159626	1.47062	-2.77141	0.139884	0.35711	319054	197.602
cds140	NC_20059.1	152458	153585	159535	1.4967	-2.82196	0.133982	0.352813	318971	99.8573
cds141	NC_20059.1	153973	154776	159497	1.45452	-2.74064	0.143385	0.360297	318946	48.6438
cds142	NC_20059.1	154919	156064	160425	1.49126	-2.81134	0.136796	0.35568	319242	1607.16
cds143	NC_20059.1	156147	158066	182057	0.908599	-1.87722	0.36286	0.591624	322121	41993.9
cds144	NC_20059.1	158464	160860	159611	1.56059	-2.94975	0.12057	0.33591	319081	140.04
cds145	NC_20059.1	161154	161342	159697	1.47216	-2.77437	0.139683	0.35711	319064	329.526
cds146	NC_20059.1	161757	161999	160609	1.52034	-2.86858	0.130558	0.349617	319511	1708.09
cds147	NC_20059.1	162224	163108	159934	1.58479	-2.99963	0.116062	0.328839	319407	461.906
cds148	NC_20059.1	163774	165243	159952	1.50958	-2.84728	0.131697	0.349846	319324	579.743
cds149	NC_20059.1	165592	166548	159531	1.48062	-2.79069	0.137541	0.35644	318955	108.359
cds150	NC_20059.1	166681	167361	159470	1.41056	-2.6584	0.153705	0.371862	318927	13.8648
cds151	NC_20059.1	167375	168103	159469	1.43169	-2.69763	0.148661	0.365724	318923	15.3275
cds152	NC_20059.1	168532	169251	159592	1.44838	-2.72902	0.144941	0.361258	319011	172.93
cds153	NC_20059.1	169255	170607	159707	1.51209	-2.85222	0.130783	0.349617	319186	227.312
cds154	NC_20059.1	170672	170878	159989	1.5715	-2.97213	0.118937	0.333319	319278	699.509
cds155	NC_20059.1	177967	179025	156.11	2.87435	-7.33273	4.98484e-05	0.00197105	283.586	28.6336
cds156	NC_20059.1	179032	179820	169.355	2.66782	-6.35468	8.40021e-05	0.00285471	301.535	37.176
cds157	NC_20059.1	179823	180647	159.118	2.72009	-6.58913	0.000199048	0.00537088	286.596	31.6403
cds158	NC_20059.1	180694	181731	197.05	1.93157	-3.81471	0.0089682	0.0791029	326.055	68.0443
cds159	NC_20059.1	182002	183879	202.384	1.59601	-3.02306	0.0189823	0.122888	315.13	89.6389
cds160	NC_20059.1	184097	184960	176.804	2.26841	-4.81793	0.00134459	0.0209243	304.193	49.4157
cds161	NC_20059.1	185289	186077	358.845	-0.0442124	1.03112	0.951443	0.978898	352.694	364.995
cds162	NC_20059.1	186124	186690	221.904	1.00602	-2.00837	0.190223	0.415501	309.09	134.717
cds163	NC_20059.1	186828	187325	304.274	0.480289	-1.39502	0.517121	0.713438	363.064	245.484
cds164	NC_20059.1	187466	189073	182.154	1.73962	-3.33946	0.0125753	0.0958492	291.155	73.1535
cds165	NC_20059.1	189313	189621	408.919	0.0134342	-1.00936	0.985976	0.993788	411.147	406.691
cds166	NC_20059.1	189733	190353	205.085	2.07234	-4.20568	0.00873809	0.0781456	348.272	61.8989
cds167	NC_20059.1	190388	191128	377.035	0.947997	-1.92919	0.219158	0.448225	517.606	236.464
cds168	NC_20059.1	191141	191350	493.304	0.24703	-1.18676	0.747035	0.865416	543.471	443.136
cds169	NC_20059.1	191594	192160	154.417	2.34204	-5.07019	0.00189417	0.0270652	269.21	39.6239
cds170	NC_20059.1	192259	193023	157.262	2.77153	-6.82832	0.000128894	0.00389761	284.214	30.3097
cds171	NC_20059.1	193343	193747	445.635	-0.353481	1.27764	0.626364	0.789817	383.044	508.225
cds172	NC_20059.1	193744	194346	444.541	-0.223595	1.16764	0.751755	0.868483	405.336	483.746
cds173	NC_20059.1	194378	196381	1426.49	-1.14606	2.21309	0.0830517	0.275684	828.666	2024.31
cds174	NC_20059.1	196429	197547	934.395	-0.954092	1.93736	0.155564	0.373436	600.843	1267.95
cds175	NC_20059.1	197940	199277	1824	-0.685848	1.60865	0.372468	0.6009	1322.25	2325.75
cds176	NC_20059.1	199550	200566	334.807	0.257126	-1.1951	0.724099	0.855477	369.727	299.887
cds177	NC_20059.1	200777	202330	192.501	3.41921	-10.6976	4.07387e-08	8.26207e-06	359.029	25.9724
cds178	NC_20059.1	202327	203382	169.951	2.70395	-6.51584	5.9985e-05	0.0022448	303.497	36.404
cds179	NC_20059.1	203570	204742	163.662	3.07924	-8.45169	1.47825e-05	0.000787609	301.95	25.3732
cds180	NC_20059.1	204784	205707	158.395	2.4381	-5.41929	0.00120356	0.0192539	278.883	37.9074
cds181	NC_20059.1	205811	207199	372.09	0.392568	-1.31273	0.602153	0.774353	431.192	312.989
cds182	NC_20059.1	207399	209741	324.497	1.47879	-2.78715	0.0332715	0.166676	495.476	153.519
cds183	NC_20059.1	209808	210224	192.715	1.85098	-3.60744	0.0196017	0.12423	318.199	67.2318
cds184	NC_20059.1	210631	213663	379.237	0.471118	-1.38618	0.483293	0.687019	448.522	309.952
cds185	NC_20059.1	213944	214549	138.003	4.70474	-26.0777	5.57538e-09	1.59329e-06	271.456	4.55051
cds186	NC_20059.1	214546	215685	172.272	2.39199	-5.24882	0.00055661	0.0110391	299.638	44.9058
cds187	NC_20059.1	215701	216387	150.585	2.72806	-6.62565	0.000238962	0.00598004	271.805	29.365
cds188	NC_20059.1	216576	217922	143.403	4.84129	-28.6663	6.03668e-10	3.50434e-07	282.255	4.55051
cds189	NC_20059.1	217931	218911	131.801	2.68082	-6.41222	0.0108186	0.0886783	260.941	2.66122
cds190	NC_20059.1	218995	219906	137.632	2.09297	-4.26625	0.0465289	0.201982	268.652	6.61249
cds191	NC_20059.1	220002	220856	129.013	3.37357	-10.3645	0.000959408	0.0164354	254.421	3.60586
cds192	NC_20059.1	221081	221635	148.154	1.91825	-3.77965	0.0648354	0.243087	271.241	25.0683
cds193	NC_20059.1	221729	222346	137.509	4.06537	-16.7417	2.50828e-07	3.94239e-05	266.688	8.32907
cds194	NC_20059.1	222343	223050	146.88	3.37382	-10.3662	4.27057e-06	0.000329545	275.943	17.8161
cds195	NC_20059.1	223060	223836	161.708	2.51356	-5.71027	0.000742812	0.0134584	286.454	36.9627
cds196	NC_20059.1	223833	224714	185.187	1.42881	-2.69224	0.0546798	0.222131	282.319	88.0545
cds197	NC_20059.1	224711	225820	169.962	2.5415	-5.82196	0.000269878	0.00655105	300.128	39.7966
cds198	NC_20059.1	225824	226450	176.183	1.8276	-3.54946	0.0134654	0.0990808	287.155	65.2104
cds199	NC_20059.1	226450	226926	167.929	2.33536	-5.04676	0.00122837	0.0195513	291.084	44.7737
cds200	NC_20059.1	227020	227754	257.131	0.54883	-1.4629	0.469468	0.674793	313.999	200.263
cds201	NC_20059.1	227952	228587	209.631	1.53782	-2.90355	0.0379488	0.178447	325.844	93.4175
cds202	NC_20059.1	228710	229534	197.023	1.82542	-3.5441	0.0115321	0.091659	319.825	74.2198
cds203	NC_20059.1	229549	231342	355.697	0.579411	-1.49424	0.414056	0.635983	436.595	274.798
cds204	NC_20059.1	231552	232544	188.973	1.53113	-2.89013	0.0405146	0.186189	293.883	84.0626
cds205	NC_20059.1	232609	232989	163.105	1.33829	-2.52852	0.192375	0.416943	268.719	57.491
cds206	NC_20059.1	233089	234123	186.886	2.58686	-6.0079	0.000220689	0.00573335	331.741	42.0313
cds207	NC_20059.1	234264	234833	190.445	1.16931	-2.24905	0.129773	0.34955	276.219	104.672
cds208	NC_20059.1	234870	235505	135.443	4.23369	-18.8134	1.1729e-07	2.10687e-05	263.674	7.21173
cds209	NC_20059.1	235613	237451	454.706	1.00101	-2.0014	0.167824	0.389772	628.641	280.771
cds210	NC_20059.1	237623	238717	190.21	1.73997	-3.34029	0.0152715	0.106909	305.031	75.3882
cds211	NC_20059.1	238717	239871	173.176	2.28071	-4.85915	0.00223502	0.0306536	299.983	46.3686
cds212	NC_20059.1	239868	241505	194.393	2.18238	-4.53901	0.00192266	0.0274099	330.827	57.9581
cds213	NC_20059.1	241517	242476	195.588	1.66047	-3.1612	0.027102	0.147142	310.984	80.1925
cds214	NC_20059.1	242682	243986	571.424	-0.247713	1.18732	0.739044	0.862105	514.32	628.528
cds215	NC_20059.1	244143	245108	209.499	1.28378	-2.43476	0.086987	0.282191	310.213	108.786
cds216	NC_20059.1	245354	247468	243.159	1.28159	-2.43107	0.0660682	0.244491	356.974	129.344
cds217	NC_20059.1	247465	248532	189.352	1.35098	-2.55085	0.0653779	0.244491	283.234	95.469
cds218	NC_20059.1	248686	248979	132.511	2.53872	-5.81073	0.0126353	0.0961717	251.755	13.2655
cds219	NC_20059.1	249013	249741	201.189	1.53016	-2.88818	0.02784	0.149443	310.291	92.0869
cds220	NC_20059.1	249738	250859	296.891	0.165092	-1.12124	0.818234	0.908572	316.668	277.114
cds221	NC_20059.1	250995	251801	169.721	2.14708	-4.4293	0.00401076	0.0471321	289.468	49.9744
cds222	NC_20059.1	251886	252767	158.229	2.70513	-6.52117	0.000191673	0.00523934	284.006	32.4528
cds223	NC_20059.1	252866	253615	137.192	3.78745	-13.8082	1.1087e-06	0.000123942	263.394	10.9903
cds224	NC_20059.1	253664	254269	270.253	0.564609	-1.47899	0.463939	0.672488	332.29	208.216
cds225	NC_20059.1	254287	254739	288.717	-0.023378	1.01634	0.976668	0.990213	286.029	291.405
cds226	NC_20059.1	254850	256160	195.018	1.49434	-2.81736	0.034428	0.170298	298.731	91.3045
cds227	NC_20059.1	256348	256536	150.447	1.31375	-2.48586	0.208925	0.436769	253.154	47.7397
cds228	NC_20059.1	256656	257489	297.803	0.665125	-1.58571	0.353115	0.584066	375.334	220.273
cds229	NC_20059.1	257583	258479	140.618	2.95741	-7.76728	9.65341e-05	0.00314461	258.698	22.5393
cds230	NC_20059.1	258603	259397	313.859	-0.257846	1.19569	0.729612	0.858777	281.2	346.519
cds231	NC_20059.1	259450	261036	367.719	-0.395703	1.31558	0.57626	0.758097	310.432	425.005
cds232	NC_20059.1	261067	261603	271.573	0.131351	-1.09532	0.866478	0.933918	286.591	256.555
cds233	NC_20059.1	261600	262178	237.39	0.548033	-1.46209	0.458898	0.668929	289.61	185.169
cds234	NC_20059.1	262517	262834	736.325	-0.624059	1.5412	0.418361	0.638568	551.111	921.539
cds235	NC_20059.1	262983	264194	674.095	0.0942361	-1.0675	0.897081	0.95205	699.926	648.265
cds236	NC_20059.1	264275	265786	200.822	1.82336	-3.53905	0.0179314	0.118729	329.212	72.4325
cds237	NC_20059.1	265794	266897	163.733	2.19048	-4.56456	0.00312615	0.0390738	280.286	47.1811
cds238	NC_20059.1	266908	267879	154.652	2.64865	-6.27078	0.000637403	0.0122549	278.181	31.1222
cds239	NC_20059.1	267883	268275	160.111	1.22777	-2.34205	0.233206	0.462513	258.272	61.9499
cds240	NC_20059.1	268272	269078	251.57	0.374834	-1.29669	0.618811	0.784684	290.028	213.112
cds241	NC_20059.1	269075	269848	298.49	0.0525631	-1.03711	0.944575	0.975055	305.098	291.883
cds242	NC_20059.1	269852	271159	215.449	1.01907	-2.02662	0.148596	0.365724	298.374	132.523
cds243	NC_20059.1	271209	271733	132.11	2.61464	-6.12471	0.0103772	0.0867129	252.457	11.7622
cds244	NC_20059.1	271860	272489	216.525	0.938331	-1.91631	0.205097	0.432636	295.285	137.765
cds245	NC_20059.1	272611	273579	158.795	2.39485	-5.25924	0.00135948	0.0211039	278.393	39.1974
cds246	NC_20059.1	273576	274796	169.261	1.91054	-3.75951	0.00959157	0.0824928	279.446	59.0754
cds247	NC_20059.1	274928	275518	134.442	1.87455	-3.66686	0.0729481	0.25751	262.271	6.61249
cds248	NC_20059.1	275515	276135	137.79	4.10898	-17.2554	1.07223e-07	1.98269e-05	267.251	8.32907
[truncated: 6,038 more rows]

## Sheet: NodD2 mutant in Control
Supplementary file 4. Genome differential expression in R. tropici CIAT 899 mutant strains in control, salt and apigenin conditions
[truncated: 6,289 more rows]

[truncated: 2 more sheets: NodD2 mutant in Salt, NodD2 mutant in Apigenin]
